# Supplementary material for: Progressive health states and transition probabilities in pediatric dental caries: a systematic review of current evidence and research gaps
Source: Front Oral Health. 2026 May 1;7:1739276. doi: 10.3389/froh.2026.1739276 (PMC13176278; doi:10.3389/froh.2026.1739276)
Supplement: Supplementary file 1 [file Table1.xlsx]

## Sheet: PubMed all results
Supplementary Table 1. CSV-extraction of PubMed search results.
PMID,Title,Authors,Citation,First Author,Journal/Book,Publication Year,Create Date,PMCID,NIHMS ID,DOI
30444701,"Caries risk assessment","Gannam CV, Chin KL, Gandhi RP.","Gen Dent. 2018 Nov-Dec	66(6):12-17.","Gannam CV","Gen Dent","2018","2018/11/17","","",""
29723548,"Sealing or infiltrating proximal carious lesions","Krois J, Göstemeyer G, Reda S, Schwendicke F.","J Dent. 2018 Jul	74:15-22. doi: 10.1016/j.jdent.2018.04.026. Epub 2018 Apr 30.","Krois J","J Dent","2018","2018/05/04","","","10.1016/j.jdent.2018.04.026"
25765439,"Is dental caries experience increased in HIV-infected children and adolescents? A meta-analysis","Oliveira CA, Tannure PN, de Souza IP, Maia LC, Portela MB, Castro GF.","Acta Odontol Scand. 2015	73(7):481-7. doi: 10.3109/00016357.2014.958874. Epub 2015 Mar 12.","Oliveira CA","Acta Odontol Scand","2015","2015/03/14","","","10.3109/00016357.2014.958874"
26545080,"Micro-invasive interventions for managing proximal dental decay in primary and permanent teeth","Dorri M, Dunne SM, Walsh T, Schwendicke F.","Cochrane Database Syst Rev. 2015 Nov 5	2015(11):CD010431. doi: 10.1002/14651858.CD010431.pub2.","Dorri M","Cochrane Database Syst Rev","2015","2015/11/07","PMC8504982","","10.1002/14651858.CD010431.pub2"
35484872,"Early childhood caries sequelae and relapse rates in an Australian public dental hospital","Tsai C, Li A, Brown S, Deveridge C, El Gana R, Kucera A, Irving M, Kumar H.","Int J Paediatr Dent. 2023 Jan	33(1):1-11. doi: 10.1111/ipd.12969. Epub 2022 May 20.","Tsai C","Int J Paediatr Dent","2023","2022/04/29","PMC10084339","","10.1111/ipd.12969"
21726680,"Advances in pediatric dentistry","Yoon RK, Best JM.","Dent Clin North Am. 2011 Jul	55(3):419-32, vii. doi: 10.1016/j.cden.2011.02.004.","Yoon RK","Dent Clin North Am","2011","2011/07/06","","","10.1016/j.cden.2011.02.004"
37898738,"Cost-effectiveness of dental caries prevention strategies in South African schools","Boachie MK, Molete M, Hofman K, Thsehla E.","BMC Oral Health. 2023 Oct 28	23(1):814. doi: 10.1186/s12903-023-03474-1.","Boachie MK","BMC Oral Health","2023","2023/10/29","PMC10613394","","10.1186/s12903-023-03474-1"
35398845,"Understanding Children's Attention to Dental Caries through Eye-Tracking","Cho VY, Hsiao JH, Chan AB, Ngo HC, King NM, Anthonappa RP.","Caries Res. 2022	56(2):129-137. doi: 10.1159/000524458. Epub 2022 Apr 8.","Cho VY","Caries Res","2022","2022/04/10","PMC9254305","","10.1159/000524458"
26892348,"Longitudinal study of caries progression in 2- and 3-year-old German children","Pitchika V, Kokel C, Andreeva J, Crispin A, Hickel R, Garcia-Godoy F, Kühnisch J, Heinrich-Weltzien R.","Community Dent Oral Epidemiol. 2016 Aug	44(4):354-63. doi: 10.1111/cdoe.12219. Epub 2016 Feb 19.","Pitchika V","Community Dent Oral Epidemiol","2016","2016/02/20","","","10.1111/cdoe.12219"
27160323,"Orange/Red Fluorescence of Active Caries by Retrospective Quantitative Light-Induced Fluorescence Image Analysis","Felix Gomez G, Eckert GJ, Ferreira Zandona A.","Caries Res. 2016	50(3):295-302. doi: 10.1159/000441899. Epub 2016 May 11.","Felix Gomez G","Caries Res","2016","2016/05/11","PMC4925179","NIHMS751898","10.1159/000441899"
37477540,"Modeled health economic and equity impact on dental caries and health outcomes from a 20% sugar sweetened beverages tax in Australia","Nguyen TM, Tonmukayakul U, Khanh-Dao Le L, Singh A, Lal A, Ananthapavan J, Calache H, Mihalopoulos C.","Health Econ. 2023 Nov	32(11):2568-2582. doi: 10.1002/hec.4739. Epub 2023 Jul 21.","Nguyen TM","Health Econ","2023","2023/07/21","PMC10946924","","10.1002/hec.4739"
23945975,"Cost-effectiveness of one- and two-step incomplete and complete excavations","Schwendicke F, Stolpe M, Meyer-Lueckel H, Paris S, Dörfer CE.","J Dent Res. 2013 Oct	92(10):880-7. doi: 10.1177/0022034513500792. Epub 2013 Aug 14.","Schwendicke F","J Dent Res","2013","2013/08/16","","","10.1177/0022034513500792"
23690351,"Longitudinal analyses of early lesions by fluorescence: an observational study","Ferreira Zandoná A, Ando M, Gomez GF, Garcia-Corretjer M, Eckert GJ, Santiago E, Katz BP, Zero DT.","J Dent Res. 2013 Jul	92(7 Suppl):84S-9S. doi: 10.1177/0022034513490167. Epub 2013 May 20.","Ferreira Zandoná A","J Dent Res","2013","2013/05/22","PMC3706178","","10.1177/0022034513490167"
37541420,"Cost-effectiveness of school-based caries screening using transillumination","Schwendicke F, Bombeck L.","J Dent. 2023 Oct	137:104635. doi: 10.1016/j.jdent.2023.104635. Epub 2023 Aug 2.","Schwendicke F","J Dent","2023","2023/08/04","","","10.1016/j.jdent.2023.104635"
30884363,"The caries-related cost and effects of a tax on sugar-sweetened beverages","Jevdjevic M, Trescher AL, Rovers M, Listl S.","Public Health. 2019 Apr	169:125-132. doi: 10.1016/j.puhe.2019.02.010. Epub 2019 Mar 16.","Jevdjevic M","Public Health","2019","2019/03/19","","","10.1016/j.puhe.2019.02.010"
16109990,"Bayesian analysis of clustered interval-censored data","Wong MC, Lam KF, Lo EC.","J Dent Res. 2005 Sep	84(9):817-21. doi: 10.1177/154405910508400907.","Wong MC","J Dent Res","2005","2005/08/20","","","10.1177/154405910508400907"
8854268,"The impact of recent changes in the epidemiology of dental caries on guidelines for the use of dental sealants","Brown LJ, Selwitz RH.","J Public Health Dent. 1995	55(5 Spec No):274-91. doi: 10.1111/j.1752-7325.1995.tb02382.x.","Brown LJ","J Public Health Dent","1995","1995/01/01","","","10.1111/j.1752-7325.1995.tb02382.x"
16707073,"Systematic review of the effectiveness and cost-effectiveness of HealOzone for the treatment of occlusal pit/fissure caries and root caries","Brazzelli M, McKenzie L, Fielding S, Fraser C, Clarkson J, Kilonzo M, Waugh N.","Health Technol Assess. 2006 May	10(16):iii-iv, ix-80. doi: 10.3310/hta10160.","Brazzelli M","Health Technol Assess","2006","2006/05/19","","","10.3310/hta10160"
30025500,"Semiparametric analysis of correlated and interval-censored event-history data","Pak D, Li C, Todem D.","Stat Methods Med Res. 2019 Sep	28(9):2754-2767. doi: 10.1177/0962280218788383. Epub 2018 Jul 20.","Pak D","Stat Methods Med Res","2019","2018/07/21","PMC9983779","NIHMS1871574","10.1177/0962280218788383"
36300652,"Cost-effectiveness analysis of fissure sealants for caries prevention in children","Egil E, Yaylali E.","J Public Health Dent. 2023 Mar	83(1):43-50. doi: 10.1111/jphd.12549. Epub 2022 Oct 27.","Egil E","J Public Health Dent","2023","2022/10/27","","","10.1111/jphd.12549"
36996798,"Cost-Effectiveness of Pit and Fissure Sealing at Schools for Caries Prevention in China: A Markov Modeling Analysis","Zhou L, Liu B, Li Y, Wang M, Sun C, Zhang X, Liu G, Siuzanna N.","Caries Res. 2023	57(4):516-523. doi: 10.1159/000530377. Epub 2023 Apr 21.","Zhou L","Caries Res","2023","2023/03/30","","","10.1159/000530377"
19329463,"Predictors of dental caries progression in primary teeth","Ismail AI, Sohn W, Lim S, Willem JM.","J Dent Res. 2009 Mar	88(3):270-5. doi: 10.1177/0022034508331011.","Ismail AI","J Dent Res","2009","2009/03/31","PMC3317940","","10.1177/0022034508331011"
40458007,"Effectiveness of silver diamine fluoride application with atraumatic restorative treatment in arresting the progression of dental caries in children and adults: a systematic review and meta-analysis","Varughese A, Janakiram C, Karuveettil V, James A.","JBI Evid Synth. 2025 Jul 1	23(7):1286-1307. doi: 10.11124/JBIES-24-00299. Epub 2025 Jun 3.","Varughese A","JBI Evid Synth","2025","2025/06/03","","","10.11124/JBIES-24-00299"
36224461,"Influence of oral biofilm index, caries experience, and laboratory markers of disease progression on the oral carriage of Candida in HIV-infected and non-infected children: a cross-sectional study","Costa EMMB, Maia CMA, Vasconcelos PGS, Portela MB, Barboza CM, Cardoso AS, de Araújo Soares RM, Dos Santos ALS.","Braz J Microbiol. 2022 Dec	53(4):1969-1977. doi: 10.1007/s42770-022-00843-w. Epub 2022 Oct 13.","Costa EMMB","Braz J Microbiol","2022","2022/10/12","PMC9679062","","10.1007/s42770-022-00843-w"
22925469,"A systematic review of risk factors during first year of life for early childhood caries","Leong PM, Gussy MG, Barrow SY, de Silva-Sanigorski A, Waters E.","Int J Paediatr Dent. 2013 Jul	23(4):235-50. doi: 10.1111/j.1365-263X.2012.01260.x. Epub 2012 Aug 28.","Leong PM","Int J Paediatr Dent","2013","2012/08/29","","","10.1111/j.1365-263X.2012.01260.x"
31953340,"Site-Specific Profiling of the Dental Mycobiome Reveals Strong Taxonomic Shifts during Progression of Early-Childhood Caries","O'Connell LM, Santos R, Springer G, Burne RA, Nascimento MM, Richards VP.","Appl Environ Microbiol. 2020 Mar 18	86(7):e02825-19. doi: 10.1128/AEM.02825-19. Print 2020 Mar 18.","O'Connell LM","Appl Environ Microbiol","2020","2020/01/19","PMC7082576","","10.1128/AEM.02825-19"
26520150,"A study on β-defensin-2 and histatin-5 as a diagnostic marker of early childhood caries progression","Jurczak A, Kościelniak D, Papież M, Vyhouskaya P, Krzyściak W.","Biol Res. 2015 Oct 31	48:61. doi: 10.1186/s40659-015-0050-7.","Jurczak A","Biol Res","2015","2015/11/02","PMC4628373","","10.1186/s40659-015-0050-7"
25503613,"Detecting and treating occlusal caries lesions: a cost-effectiveness analysis","Schwendicke F, Stolpe M, Meyer-Lueckel H, Paris S.","J Dent Res. 2015 Feb	94(2):272-80. doi: 10.1177/0022034514561260. Epub 2014 Dec 10.","Schwendicke F","J Dent Res","2015","2014/12/16","PMC4438735","","10.1177/0022034514561260"
25862278,"Detection and treatment of proximal caries lesions: Milieu-specific cost-effectiveness analysis","Schwendicke F, Paris S, Stolpe M.","J Dent. 2015 Jun	43(6):647-55. doi: 10.1016/j.jdent.2015.03.009. Epub 2015 Apr 8.","Schwendicke F","J Dent","2015","2015/04/12","","","10.1016/j.jdent.2015.03.009"
34448234,"Modelling the impact of increase in sugar prices on dental caries in India","Gupta A, Sharda S, Jyani G, Prinja S, Goyal A, Gauba K.","Community Dent Oral Epidemiol. 2022 Oct	50(5):430-436. doi: 10.1111/cdoe.12694. Epub 2021 Aug 26.","Gupta A","Community Dent Oral Epidemiol","2022","2021/08/27","","","10.1111/cdoe.12694"
31888582,"The cost-utility of school-based first permanent molar sealants programs: a Markov model","Espinoza-Espinoza G, Corsini G, Rojas R, Mariño R, Zaror C.","BMC Oral Health. 2019 Dec 30	19(1):293. doi: 10.1186/s12903-019-0990-3.","Espinoza-Espinoza G","BMC Oral Health","2019","2020/01/01","PMC6937712","","10.1186/s12903-019-0990-3"
22238735,"White enamel lesions and their progression from childhood to adolescence: a prospective study","Galvão BR, da Rocha Neto PC, de Medeiros R, Galvão MR, Mendes NS, Ferreira MA.","Oral Health Prev Dent. 2011	9(4):369-74.","Galvão BR","Oral Health Prev Dent","2011","2012/01/13","","",""
28571506,"Longitudinal Study of Caries Development from Childhood to Adolescence","Hall-Scullin E, Whitehead H, Milsom K, Tickle M, Su TL, Walsh T.","J Dent Res. 2017 Jul	96(7):762-767. doi: 10.1177/0022034517696457. Epub 2017 Mar 6.","Hall-Scullin E","J Dent Res","2017","2017/06/03","","","10.1177/0022034517696457"
32524660,"Radiographic assessment of proximal surface carious lesion progression in Chilean young adults","Phillips M, Bernabé E, Mustakis A.","Community Dent Oral Epidemiol. 2020 Oct	48(5):409-414. doi: 10.1111/cdoe.12552. Epub 2020 Jun 10.","Phillips M","Community Dent Oral Epidemiol","2020","2020/06/12","","","10.1111/cdoe.12552"
21765039,"Risk factors of caries progression in a Hispanic school-aged population","Fontana M, Santiago E, Eckert GJ, Ferreira-Zandona AG.","J Dent Res. 2011 Oct	90(10):1189-96. doi: 10.1177/0022034511413927. Epub 2011 Jul 15.","Fontana M","J Dent Res","2011","2011/07/19","PMC3173008","","10.1177/0022034511413927"
11275668,"Tooth-surface progression and reversal changes in fluoridated and no-longer-fluoridated communities over a 3-year period","Maupomé G, Shulman JD, Clark DC, Levy SM, Berkowitz J.","Caries Res. 2001 Mar-Apr	35(2):95-105. doi: 10.1159/000047439.","Maupomé G","Caries Res","2001","2001/03/29","","","10.1159/000047439"
29393149,"Redefining the Phenotype of Dental Caries","Weber M, Bogstad Søvik J, Mulic A, Deeley K, Tveit AB, Forella J, Shirey N, Vieira AR.","Caries Res. 2018	52(4):263-271. doi: 10.1159/000481414. Epub 2018 Jan 25.","Weber M","Caries Res","2018","2018/02/03","PMC6013308","NIHMS914338","10.1159/000481414"
22736494,"Hierarchical modeling of agreement","Vanbelle S, Mutsvari T, Declerck D, Lesaffre E.","Stat Med. 2012 Dec 10	31(28):3667-80. doi: 10.1002/sim.5424. Epub 2012 Jun 26.","Vanbelle S","Stat Med","2012","2012/06/28","","","10.1002/sim.5424"
38741210,"Do progression rates of initial and moderate caries lesions and sound surfaces of primary teeth increase significantly after 7 years?","Brondani B, Knorst JK, Emmanuelli B, Gasperini MRC, Braga MM, Ardenghi TM, Mendes FM.","Int J Paediatr Dent. 2025 Jan	35(1):80-89. doi: 10.1111/ipd.13202. Epub 2024 May 13.","Brondani B","Int J Paediatr Dent","2025","2024/05/14","","","10.1111/ipd.13202"
35638700,"Should compromised first permanent molar teeth in children be routinely removed? A health economics analysis","Sanghvi R, Cant A, de Almeida Neves A, Hosey MT, Banerjee A, Pennington M.","Community Dent Oral Epidemiol. 2023 Oct	51(5):755-766. doi: 10.1111/cdoe.12751. Epub 2022 May 31.","Sanghvi R","Community Dent Oral Epidemiol","2023","2022/05/31","","","10.1111/cdoe.12751"
29948271,"Long-term follow-up of inactive occlusal caries lesions: 4-5-year results","Zenkner JEA, Dalla Nora A, Alves LS, Carvalho J, Wagner MB, Maltz M.","Clin Oral Investig. 2019 Feb	23(2):847-853. doi: 10.1007/s00784-018-2498-7. Epub 2018 Jun 8.","Zenkner JEA","Clin Oral Investig","2019","2018/06/28","","","10.1007/s00784-018-2498-7"
25557987,"Impact of dental caries on quality of life among preschool children: emphasis on the type of tooth and stages of progression","Ramos-Jorge J, Alencar BM, Pordeus IA, Soares ME, Marques LS, Ramos-Jorge ML, Paiva SM.","Eur J Oral Sci. 2015 Apr	123(2):88-95. doi: 10.1111/eos.12166. Epub 2014 Dec 30.","Ramos-Jorge J","Eur J Oral Sci","2015","2015/01/06","","","10.1111/eos.12166"
25511906,"Cost-effectiveness of caries excavations in different risk groups - a micro-simulation study","Schwendicke F, Paris S, Stolpe M.","BMC Oral Health. 2014 Dec 15	14:153. doi: 10.1186/1472-6831-14-153.","Schwendicke F","BMC Oral Health","2014","2014/12/17","PMC4279684","","10.1186/1472-6831-14-153"
39160698,"Caries lesions progression in adults: A prospective 2-year cohort study","Abdalla H, Allison PJ, Madathil SA, Veronneau JE, Pustavoitava N, Tikhonova S.","Community Dent Oral Epidemiol. 2025 Feb	53(1):33-41. doi: 10.1111/cdoe.13005. Epub 2024 Aug 19.","Abdalla H","Community Dent Oral Epidemiol","2025","2024/08/20","PMC11754144","","10.1111/cdoe.13005"
15833010,"Identify, protect, restore: emerging issues in approaching children's oral health","Donly KJ, Brown DJ.","Gen Dent. 2005 Mar-Apr	53(2):106-10.","Donly KJ","Gen Dent","2005","2005/04/19","","",""
21170905,"Correcting for misclassification for a monotone disease process with an application in dental research","García-Zattera MJ, Mutsvari T, Jara A, Declerck D, Lesaffre E.","Stat Med. 2010 Dec 30	29(30):3103-17. doi: 10.1002/sim.3906.","García-Zattera MJ","Stat Med","2010","2010/12/21","","","10.1002/sim.3906"
34298114,"Long-term cost-effectiveness of glass hybrid versus composite in permanent molars","Schwendicke F, Basso M, Markovic D, Turkun LS, Miletić I.","J Dent. 2021 Sep	112:103751. doi: 10.1016/j.jdent.2021.103751. Epub 2021 Jul 21.","Schwendicke F","J Dent","2021","2021/07/23","","","10.1016/j.jdent.2021.103751"
31373066,"A Markov cost-effective analysis of biannual fluoride varnish for preventing dental caries in permanent teeth over a 70-year time horizon","Nguyen TM, Tonmukayakul U, Warren E, Cartwright S, Liew D.","Health Promot J Austr. 2020 Apr	31(2):177-183. doi: 10.1002/hpja.283. Epub 2019 Aug 27.","Nguyen TM","Health Promot J Austr","2020","2019/08/03","PMC7187475","","10.1002/hpja.283"
23834229,"Predictors of coronal caries progression in adults: results from the Prevention of Adult Caries Study","Singh M, Papas A, Vollmer W, Bader J, Laws R, Maupome G, Snyder J, Blanchard P.","Community Dent Oral Epidemiol. 2013 Dec	41(6):558-64. doi: 10.1111/cdoe.12059. Epub 2013 Jul 9.","Singh M","Community Dent Oral Epidemiol","2013","2013/07/10","","","10.1111/cdoe.12059"
21173434,"Identification of caries risk factors in toddlers","Fontana M, Jackson R, Eckert G, Swigonski N, Chin J, Zandona AF, Ando M, Stookey GK, Downs S, Zero DT.","J Dent Res. 2011 Feb	90(2):209-14. doi: 10.1177/0022034510385458. Epub 2010 Dec 20.","Fontana M","J Dent Res","2011","2010/12/22","PMC3144099","","10.1177/0022034510385458"
29108124,"A Bayesian approach for analyzing zero-inflated clustered count data with dispersion","Choo-Wosoba H, Gaskins J, Levy S, Datta S.","Stat Med. 2018 Feb 28	37(5):801-812. doi: 10.1002/sim.7541. Epub 2017 Nov 6.","Choo-Wosoba H","Stat Med","2018","2017/11/07","PMC5799048","NIHMS914893","10.1002/sim.7541"
28833182,"Cost-effectiveness analysis of two caries prevention methods in the first permanent molar in children","Khouja T, Smith KJ.","J Public Health Dent. 2018 Mar	78(2):118-126. doi: 10.1111/jphd.12246. Epub 2017 Aug 18.","Khouja T","J Public Health Dent","2018","2017/08/24","","","10.1111/jphd.12246"
22369706,"Dealing with misclassification and missing data when estimating prevalence and incidence of caries experience","Mutsvari T, García-Zattera MJ, Declerck D, Lesaffre E.","Community Dent Oral Epidemiol. 2012 Feb	40 Suppl 1:28-35. doi: 10.1111/j.1600-0528.2011.00663.x.","Mutsvari T","Community Dent Oral Epidemiol","2012","2012/02/29","","","10.1111/j.1600-0528.2011.00663.x"
26110399,"Relative cost-effectiveness of home visits and telephone contacts in preventing early childhood caries","Koh R, Pukallus M, Kularatna S, Gordon LG, Barnett AG, Walsh LJ, Seow WK.","Community Dent Oral Epidemiol. 2015 Dec	43(6):560-8. doi: 10.1111/cdoe.12181. Epub 2015 Jun 25.","Koh R","Community Dent Oral Epidemiol","2015","2015/06/26","","","10.1111/cdoe.12181"
12036266,"Changes and trends in attack distributions and progression of dental caries in three age cohorts in Finland","Virtanen JI.","J Epidemiol Biostat. 2001	6(4):325-9. doi: 10.1080/13595220152601792.","Virtanen JI","J Epidemiol Biostat","2001","2002/05/31","","","10.1080/13595220152601792"
15344633,"Development of caries in permanent first molars adjacent to primary second molars with interproximal caries: four-year prospective radiographic study","Vanderas AP, Kavvadia K, Papagiannoulis L.","Pediatr Dent. 2004 Jul-Aug	26(4):362-8.","Vanderas AP","Pediatr Dent","2004","2004/09/04","","",""
20578662,"Cariogenicity and acidogenicity of human milk, plain and sweetened bovine milk: an in vitro study","Prabhakar AR, Kurthukoti AJ, Gupta P.","J Clin Pediatr Dent. 2010 Spring	34(3):239-47. doi: 10.17796/jcpd.34.3.lk08l57045043444.","Prabhakar AR","J Clin Pediatr Dent","2010","2010/06/29","","","10.17796/jcpd.34.3.lk08l57045043444"
11525431,"The natural history of periodontal disease in man. Risk factors for progression of attachment loss in individuals receiving no oral health care","Neely AL, Holford TR, Löe H, Anerud A, Boysen H.","J Periodontol. 2001 Aug	72(8):1006-15. doi: 10.1902/jop.2001.72.8.1006.","Neely AL","J Periodontol","2001","2001/08/30","","","10.1902/jop.2001.72.8.1006"
16167610,"The effects of child formula toothpastes on enamel caries using two in vitro pH-cycling models","Thaveesangpanich P, Itthagarun A, King NM, Wefel JS.","Int Dent J. 2005 Aug	55(4):217-23. doi: 10.1111/j.1875-595x.2005.tb00319.x.","Thaveesangpanich P","Int Dent J","2005","2005/09/20","","","10.1111/j.1875-595x.2005.tb00319.x"
24432941,"Cost-effectiveness of pit-and-fissure sealants on primary molars in Medicaid-enrolled children","Chi DL, van der Goes DN, Ney JP.","Am J Public Health. 2014 Mar	104(3):555-61. doi: 10.2105/AJPH.2013.301588. Epub 2014 Jan 16.","Chi DL","Am J Public Health","2014","2014/01/18","PMC3953771","","10.2105/AJPH.2013.301588"
23773154,"Association between severe eczema in children and multiple comorbid conditions and increased healthcare utilization","Silverberg JI, Simpson EL.","Pediatr Allergy Immunol. 2013 Aug	24(5):476-86. doi: 10.1111/pai.12095. Epub 2013 Jun 16.","Silverberg JI","Pediatr Allergy Immunol","2013","2013/06/19","PMC4397968","NIHMS481252","10.1111/pai.12095"
20690932,"A transition scoring system of caries increment with adjustment of reversals in longitudinal study: evaluation using primary tooth surface data","Ismail AI, Lim S, Sohn W.","Community Dent Oral Epidemiol. 2011 Feb	39(1):61-8. doi: 10.1111/j.1600-0528.2010.00565.x.","Ismail AI","Community Dent Oral Epidemiol","2011","2010/08/10","PMC2998587","NIHMS213068","10.1111/j.1600-0528.2010.00565.x"
24008371,"Caries increment in primary teeth from 3 to 6 years of age: a longitudinal study in Swedish children","André Kramer AC, Skeie MS, Skaare AB, Espelid I, Ostberg AL.","Eur Arch Paediatr Dent. 2014 Jun	15(3):167-73. doi: 10.1007/s40368-013-0079-7. Epub 2013 Sep 6.","André Kramer AC","Eur Arch Paediatr Dent","2014","2013/09/07","","","10.1007/s40368-013-0079-7"
23889610,"Factors associated with surface-level caries incidence in children aged 9 to 13: the Iowa Fluoride Study","Broffitt B, Levy SM, Warren J, Cavanaugh JE.","J Public Health Dent. 2013 Fall	73(4):304-10. doi: 10.1111/jphd.12028. Epub 2013 Jul 26.","Broffitt B","J Public Health Dent","2013","2013/07/30","PMC5534239","NIHMS885860","10.1111/jphd.12028"
33240366,"Cost effectiveness of a fluoride varnish daycare program versus usual care in central Winnipeg, Canada","Norrie O, Pharand L.","Can J Dent Hyg. 2020 Jun 1	54(2):68-74.","Norrie O","Can J Dent Hyg","2020","2020/11/26","PMC7668277","",""
20561314,"Modeling the long-term cost-effectiveness of the caries management system in an Australian population","Warren E, Pollicino C, Curtis B, Evans W, Sbaraini A, Schwarz E.","Value Health. 2010 Sep-Oct	13(6):750-60. doi: 10.1111/j.1524-4733.2010.00759.x. Epub 2010 Jun 17.","Warren E","Value Health","2010","2010/06/22","","","10.1111/j.1524-4733.2010.00759.x"
20880047,"Cost-effectiveness simulation of a universal publicly funded sealants application program","Bertrand E, Mallis M, Bui NM, Reinharz D.","J Public Health Dent. 2011 Winter	71(1):38-45. doi: 10.1111/j.1752-7325.2010.00200.x.","Bertrand E","J Public Health Dent","2011","2010/10/01","","","10.1111/j.1752-7325.2010.00200.x"
32093749,"Demonstration of high value care to improve oral health of a remote Indigenous community in Australia","Kularatna S, Lalloo R, Kroon J, Tadakamadla SKK, Scuffham PA, Johnson NW.","Health Qual Life Outcomes. 2020 Feb 24	18(1):43. doi: 10.1186/s12955-020-01300-8.","Kularatna S","Health Qual Life Outcomes","2020","2020/02/26","PMC7041200","","10.1186/s12955-020-01300-8"
19325205,"Comparison of the effects of secondary prevention in schoolchildren between hospitals with and without mobile dental services in Southern Thailand","Tianviwat S, Birch S, Chongsuvivatwong V.","J Oral Sci. 2009 Mar	51(1):97-102. doi: 10.2334/josnusd.51.97.","Tianviwat S","J Oral Sci","2009","2009/03/28","","","10.2334/josnusd.51.97"
20381012,"Dental caries analysis in 3- 5-years-old children: a spatial modelling","Afroughi S, Faghihzadeh S, Khaledi MJ, Motlagh MG.","Arch Oral Biol. 2010 May	55(5):374-8. doi: 10.1016/j.archoralbio.2010.03.008. Epub 2010 Apr 9.","Afroughi S","Arch Oral Biol","2010","2010/04/13","","","10.1016/j.archoralbio.2010.03.008"
28990122,"Efficacy of resin infiltration of proximal caries in primary molars: 1-year follow-up of a split-mouth randomized controlled clinical trial","Ammari MM, Jorge RC, Souza IPR, Soviero VM.","Clin Oral Investig. 2018 Apr	22(3):1355-1362. doi: 10.1007/s00784-017-2227-7. Epub 2017 Oct 8.","Ammari MM","Clin Oral Investig","2018","2017/10/10","","","10.1007/s00784-017-2227-7"
16515676,"Application of nonhomogenous Markov models for analyzing longitudinal caries risk","Kopycka-Kedzierawski DT, Billings RJ.","Community Dent Oral Epidemiol. 2006 Apr	34(2):123-9. doi: 10.1111/j.1600-0528.2006.00268.x.","Kopycka-Kedzierawski DT","Community Dent Oral Epidemiol","2006","2006/03/07","","","10.1111/j.1600-0528.2006.00268.x"
29495020,"Effectiveness of Resin-Based Sealants with and without Fluoride Placed in a High Caries Risk Population: Multicentric 2-Year Randomized Clinical Trial","Muller-Bolla M, Courson F, Lupi-Pégurier L, Tardieu C, Mohit S, Staccini P, Velly AM.","Caries Res. 2018	52(4):312-322. doi: 10.1159/000486426. Epub 2018 Mar 1.","Muller-Bolla M","Caries Res","2018","2018/03/02","","","10.1159/000486426"
30784106,"Assessing the cost-effectiveness of a fluoride varnish programme in Chile: The use of a decision analytic model in dentistry","Palacio R, Shen J, Vale L, Vernazza CR.","Community Dent Oral Epidemiol. 2019 Jun	47(3):217-224. doi: 10.1111/cdoe.12447. Epub 2019 Feb 19.","Palacio R","Community Dent Oral Epidemiol","2019","2019/02/21","","","10.1111/cdoe.12447"
10665175,"An outline of graphical Markov models in dentistry","Helfenstein U, Steiner M, Menghini G.","Community Dent Health. 1999 Dec	16(4):220-6.","Helfenstein U","Community Dent Health","1999","2000/02/09","","",""
17969291,"Incidence and progression of approximal carious lesions among school children in Western Australia","Arrow P.","Aust Dent J. 2007 Sep	52(3):216-26. doi: 10.1111/j.1834-7819.2007.tb00492.x.","Arrow P","Aust Dent J","2007","2007/11/01","","","10.1111/j.1834-7819.2007.tb00492.x"
15929545,"Assessing cost-effectiveness of sealant placement in children","Quiñonez RB, Downs SM, Shugars D, Christensen J, Vann WF Jr.","J Public Health Dent. 2005 Spring	65(2):82-9. doi: 10.1111/j.1752-7325.2005.tb02791.x.","Quiñonez RB","J Public Health Dent","2005","2005/06/03","","","10.1111/j.1752-7325.2005.tb02791.x"
7782978,"Lack of effect of oral hygiene training on periodontal disease progression over 3 years in adolescents","Albandar JM, Buischi YA, Oliveira LB, Axelsson P.","J Periodontol. 1995 Apr	66(4):255-60. doi: 10.1902/jop.1995.66.4.255.","Albandar JM","J Periodontol","1995","1995/04/01","","","10.1902/jop.1995.66.4.255"
20798719,"Preventing decay in children: dare we risk the 'risk assessment' model in practice?","Milsom KM, Tickle M.","Br Dent J. 2010 Aug 28	209(4):159-60. doi: 10.1038/sj.bdj.2010.720.","Milsom KM","Br Dent J","2010","2010/08/28","","","10.1038/sj.bdj.2010.720"
17483494,"Caries lesions after orthodontic treatment followed by quantitative light-induced fluorescence: a 2-year follow-up","Mattousch TJ, van der Veen MH, Zentner A.","Eur J Orthod. 2007 Jun	29(3):294-8. doi: 10.1093/ejo/cjm008. Epub 2007 May 5.","Mattousch TJ","Eur J Orthod","2007","2007/05/08","","","10.1093/ejo/cjm008"
9791613,"Health gain from restorative dental treatment evaluated by computer simulation","Downer MC, Moles DR.","Community Dent Health. 1998 Mar	15(1):32-9.","Downer MC","Community Dent Health","1998","1998/10/29","","",""
18446025,"The anticariogenic effect of sugar-free gum containing CPP-ACP nanocomplexes on approximal caries determined using digital bitewing radiography","Morgan MV, Adams GG, Bailey DL, Tsao CE, Fischman SL, Reynolds EC.","Caries Res. 2008	42(3):171-84. doi: 10.1159/000128561. Epub 2008 Apr 29.","Morgan MV","Caries Res","2008","2008/05/01","","","10.1159/000128561"
12269461,"An example of complex modelling in dentistry using Markov chain Monte Carlo (MCMC) simulation","Helfenstein U, Menghini G, Steiner M, Murati F.","Community Dent Health. 2002 Sep	19(3):152-60.","Helfenstein U","Community Dent Health","2002","2002/09/25","","",""
28682498,"Cost-effectiveness of caries-preventive fluoride varnish applications in clinic settings among patients of low, moderate and high risk","Schwendicke F, Splieth CH, Thomson WM, Reda S, Stolpe M, Foster Page L.","Community Dent Oral Epidemiol. 2018 Feb	46(1):8-16. doi: 10.1111/cdoe.12320. Epub 2017 Jul 6.","Schwendicke F","Community Dent Oral Epidemiol","2018","2017/07/07","","","10.1111/cdoe.12320"
27449846,"Home Visits and Telephone Contacts for Preventing Early Childhood Caries could be Cost Effective","Griffin SO, Griffin PM.","J Evid Based Dent Pract. 2016 Jun	16(2):133-5. doi: 10.1016/j.jebdp.2016.05.004. Epub 2016 May 14.","Griffin SO","J Evid Based Dent Pract","2016","2016/07/25","PMC5870840","NIHMS811848","10.1016/j.jebdp.2016.05.004"
34772437,"The economic impact of two diagnostic strategies in the management of restorations in primary teeth: a health economic analysis plan for a trial-based economic evaluation","Freitas RD, Moro BLP, Pontes LRA, Maia HCM, Passaro AL, Oliveira RC, Garbim JR, Vigano MEF, Tedesco TK, Deery C, Raggio DP, Cenci MS, Mendes FM, Braga MM	CARDEC collaborative group - CARDEC-03 trial.","Trials. 2021 Nov 12	22(1):794. doi: 10.1186/s13063-021-05722-7.","Freitas RD","Trials","2021","2021/11/13","PMC8586840","","10.1186/s13063-021-05722-7"
9322388,"Optimal recall intervals in child dental care","Nikiforuk G.","J Can Dent Assoc. 1997 Sep	63(8):618-24.","Nikiforuk G","J Can Dent Assoc","1997","1997/10/10","","",""
30746532,"Cost-effectiveness Analysis of Comprehensive Oral Health Care for Severe Early Childhood Caries in Urban Beijing, China","Xie YY, Cheng ML, Xu MR, Si Y, Xu T.","Chin J Dent Res. 2019	22(1):45-50. doi: 10.3290/j.cjdr.a41774.","Xie YY","Chin J Dent Res","2019","2019/02/13","","","10.3290/j.cjdr.a41774"
11709953,"Early childhood caries--a new name for an old problem","Hallett KB.","Ann R Australas Coll Dent Surg. 2000 Oct	15:268-75.","Hallett KB","Ann R Australas Coll Dent Surg","2000","2001/11/17","","",""
8269336,"An example of the application of Markov models in dentistry--a prediction of the fate of molar teeth in 12-year-old Scottish children","Kay EJ, Nuttall NM.","Community Dent Health. 1993 Sep	10(3):217-23.","Kay EJ","Community Dent Health","1993","1993/09/01","","",""
16252270,"Bayesian analysis of the differences of count data","Karlis D, Ntzoufras I.","Stat Med. 2006 Jun 15	25(11):1885-905. doi: 10.1002/sim.2382.","Karlis D","Stat Med","2006","2005/10/28","","","10.1002/sim.2382"
10455562,"A five-year-old with a dental abscess: a case study","Mahony DL, Martinelli A.","Clin Excell Nurse Pract. 1998 Jul	2(4):202-5.","Mahony DL","Clin Excell Nurse Pract","1998","1999/08/24","","",""
9803436,"Subtraction radiography of dentinal caries-like lesions induced in vitro by cariogenic bacteria","Minah GE, Vandre RH, Talaksi R.","Pediatr Dent. 1998 Sep-Oct	20(5):345-9.","Minah GE","Pediatr Dent","1998","1998/11/06","","",""

## Sheet: PubMed tiab exclusion
Supplementary Table 2. Exclusion or inclusion for full text screening of PubMed search results based on a title/abstract screening.
PMID	Inclusion in full text screening	Exclusion: topic does not fit	Exclusion: not on children	Exclusion: not in English	Notes
30444701	FALSE	FALSE	TRUE	FALSE
29723548	FALSE	TRUE	FALSE	FALSE
25765439	FALSE	TRUE	FALSE	FALSE
26545080	FALSE	TRUE	FALSE	FALSE
35484872	TRUE	FALSE	FALSE	FALSE
21726680	FALSE	TRUE	FALSE	FALSE
37898738	TRUE	FALSE	FALSE	FALSE
35398845	FALSE	TRUE	FALSE	FALSE
26892348	TRUE	FALSE	FALSE	FALSE
27160323	FALSE	TRUE	FALSE	FALSE
37477540	FALSE	FALSE	TRUE	FALSE
23945975	TRUE	FALSE	FALSE	FALSE
23690351	TRUE	FALSE	FALSE	FALSE
37541420	FALSE	TRUE	FALSE	FALSE
30884363	FALSE	FALSE	TRUE	FALSE
16109990	FALSE	TRUE	FALSE	FALSE
8854268	FALSE	TRUE	FALSE	FALSE
16707073	FALSE	FALSE	TRUE	FALSE
30025500	TRUE	FALSE	FALSE	FALSE
36300652	TRUE	FALSE	FALSE	FALSE
36996798	TRUE	FALSE	FALSE	FALSE
19329463	TRUE	FALSE	FALSE	FALSE
40458007	FALSE	FALSE	TRUE	FALSE
36224461	FALSE	TRUE	FALSE	FALSE
22925469	FALSE	TRUE	FALSE	FALSE
31953340	FALSE	TRUE	FALSE	FALSE
26520150	FALSE	TRUE	FALSE	FALSE
25503613	TRUE	FALSE	FALSE	FALSE
25862278	TRUE	FALSE	FALSE	FALSE
34448234	TRUE	FALSE	FALSE	FALSE
31888582	TRUE	FALSE	FALSE	FALSE
22238735	TRUE	FALSE	FALSE	FALSE
28571506	TRUE	FALSE	FALSE	FALSE
32524660	FALSE	FALSE	TRUE	FALSE
21765039	TRUE	FALSE	FALSE	FALSE
11275668	TRUE	FALSE	FALSE	FALSE
29393149	TRUE	FALSE	FALSE	FALSE
22736494	FALSE	TRUE	FALSE	FALSE
38741210	TRUE	FALSE	FALSE	FALSE
35638700	TRUE	FALSE	FALSE	FALSE
29948271	TRUE	FALSE	FALSE	FALSE
25557987	FALSE	TRUE	FALSE	FALSE
25511906	FALSE	FALSE	TRUE	FALSE
39160698	FALSE	FALSE	TRUE	FALSE
15833010	FALSE	TRUE	FALSE	FALSE
21170905	FALSE	TRUE	FALSE	FALSE
34298114	FALSE	TRUE	FALSE	FALSE
31373066	TRUE	FALSE	FALSE	FALSE
23834229	FALSE	FALSE	TRUE	FALSE
21173434	TRUE	FALSE	FALSE	FALSE
29108124	FALSE	TRUE	FALSE	FALSE
28833182	TRUE	FALSE	FALSE	FALSE
22369706	FALSE	TRUE	FALSE	FALSE
26110399	TRUE	FALSE	FALSE	FALSE
12036266	FALSE	FALSE	TRUE	FALSE
15344633	TRUE	FALSE	FALSE	FALSE
20578662	FALSE	TRUE	FALSE	FALSE
11525431	FALSE	TRUE	FALSE	FALSE
16167610	FALSE	TRUE	FALSE	FALSE
24432941	TRUE	FALSE	FALSE	FALSE
23773154	FALSE	TRUE	FALSE	FALSE
20690932	TRUE	FALSE	FALSE	FALSE
24008371	TRUE	FALSE	FALSE	FALSE
23889610	TRUE	FALSE	FALSE	FALSE
33240366	TRUE	FALSE	FALSE	FALSE
20561314	FALSE	FALSE	TRUE	FALSE
20880047	TRUE	FALSE	FALSE	FALSE
32093749	TRUE	FALSE	FALSE	FALSE
19325205	TRUE	FALSE	FALSE	FALSE
20381012	TRUE	FALSE	FALSE	FALSE
28990122	TRUE	FALSE	FALSE	FALSE
16515676	TRUE	FALSE	FALSE	FALSE
29495020	TRUE	FALSE	FALSE	FALSE
30784106	TRUE	FALSE	FALSE	FALSE
10665175	FALSE	TRUE	FALSE	FALSE
17969291	TRUE	FALSE	FALSE	FALSE
15929545	TRUE	FALSE	FALSE	FALSE
7782978	FALSE	TRUE	FALSE	FALSE
20798719	FALSE	TRUE	FALSE	FALSE
17483494	TRUE	FALSE	FALSE	FALSE
9791613	FALSE	TRUE	FALSE	FALSE
18446025	TRUE	FALSE	FALSE	FALSE
12269461	FALSE	TRUE	FALSE	FALSE
28682498	TRUE	FALSE	FALSE	FALSE
27449846	TRUE	FALSE	FALSE	FALSE
34772437	FALSE	TRUE	FALSE	FALSE
9322388	FALSE	TRUE	FALSE	FALSE
30746532	TRUE	FALSE	FALSE	FALSE
11709953	FALSE	TRUE	FALSE	FALSE
8269336	TRUE	FALSE	FALSE	FALSE
16252270	FALSE	TRUE	FALSE	FALSE
10455562	FALSE	TRUE	FALSE	FALSE
9803436	FALSE	TRUE	FALSE	FALSE

## Sheet: PubMed full text screening
Supplementary Table 3. Exclusion or inclusion for review of PubMed search results based on full text screening.
PMID	Inclusion	Exlusion: no health states that reflect caries progression	Exclusion: no (self-calculated) transition probabilities or sufficient directly usable data to calculate	Notes
35484872	FALSE	TRUE	TRUE
37898738	FALSE	FALSE	TRUE
26892348	FALSE	TRUE	FALSE
23945975	FALSE	TRUE	TRUE
23690351	FALSE	TRUE	TRUE
30025500	FALSE	FALSE	TRUE
36300652	FALSE	FALSE	TRUE
36996798	TRUE	FALSE	FALSE
19329463	FALSE	FALSE	TRUE
25503613	FALSE	FALSE	TRUE
25862278	FALSE	FALSE	TRUE
34448234	FALSE	FALSE	TRUE
31888582	FALSE	FALSE	TRUE
22238735	FALSE	FALSE	TRUE
28571506	FALSE	TRUE	TRUE
21765039	FALSE	TRUE	TRUE
11275668	FALSE	FALSE	TRUE
29393149	FALSE	FALSE	TRUE
38741210	FALSE	FALSE	TRUE
35638700	FALSE	FALSE	TRUE
29948271	TRUE	FALSE	FALSE
31373066	FALSE	FALSE	TRUE
21173434	FALSE	TRUE	TRUE
28833182	FALSE	FALSE	TRUE
26110399	FALSE	FALSE	TRUE
15344633	FALSE	FALSE	TRUE
24432941	TRUE	FALSE	FALSE
20690932	TRUE	FALSE	FALSE
24008371	FALSE	FALSE	TRUE
23889610	FALSE	FALSE	TRUE
33240366	FALSE	FALSE	TRUE
20880047	FALSE	TRUE	TRUE
32093749	FALSE	FALSE	TRUE
19325205	FALSE	TRUE	TRUE
20381012	FALSE	FALSE	TRUE
28990122	FALSE	FALSE	TRUE
16515676	TRUE	FALSE	FALSE
29495020	FALSE	FALSE	TRUE
30784106	TRUE	FALSE	FALSE
17969291	FALSE	FALSE	TRUE
15929545	FALSE	FALSE	TRUE
17483494	FALSE	TRUE	TRUE
18446025	TRUE	FALSE	FALSE
28682498	FALSE	TRUE	TRUE
27449846	FALSE	FALSE	TRUE
30746532	TRUE	FALSE	FALSE
8269336	FALSE	FALSE	FALSE	full text missing

## Sheet: Scopus all results
Supplementary Table 4. CSV-extraction of Scopus search results.
Authors,"Author full names","Author(s) ID","Title","Year","Source title","Volume","Issue","Art. No.","Page start","Page end","Page count","Cited by","DOI","Link","Document Type","Publication Stage","Open Access","Source","EID"
A., Varughese, Anju; C., Janakiram, Chandrashekhar; V., Karuveettil, Vineetha; A., James, Anju,"Varughese, Anju (57212133175)	Janakiram, Chandrashekhar (59930158600)	Karuveettil, Vineetha (57203729825)	James, Anju (58484363700)","57212133175	59930158600	57203729825	58484363700","Effectiveness of silver diamine fluoride application with atraumatic restorative treatment in arresting the progression of dental caries in children and adults: A systematic review and meta-analysis","2025","JBI Evidence Synthesis","23","7","","1286","1307","0","0","10.11124/JBIES-24-00299","https://www.scopus.com/inward/record.uri?eid=2-s2.0-105007361414&doi=10.11124%2FJBIES-24-002…
D., Lamloum, Demetrio; M., Dettori, Marco; M.G., Cagetti, Maria Grazia; A., Arghittu, Antonella; P., Castiglia, Paolo; G.G., Campus, Guglielmo Giuseppe,"Lamloum, Demetrio (57218220253)	Dettori, Marco (57217325791)	Cagetti, Maria Grazia (7003957138)	Arghittu, Antonella (57208627185)	Castiglia, Paolo (7004517778)	Campus, Guglielmo Giuseppe (7006016308)","57218220253	57217325791	7003957138	57208627185	7004517778	7006016308","Effects of a Sugar-Sweetened Beverages Tax on Caries in Italy: A Modelling Study","2025","Caries Research","","","","","","0","0","10.1159/000545300","https://www.scopus.com/inward/record.uri?eid=2-s2.0-105011720010&doi=10.1159%2F000545300&partnerID=40&md5=d6113c982736ac9b7907092b397aa21d","Article","aip","All Open Access	Hybrid Gold Open Access","Scopus","2-s2.0-105011720010"
P., Treerat, Puthayalai; T., Rozendal, Tanner; C., de Mattos, Camilla; A., Davis, Anli; E.E., Helliwell, Emily E.; J.L., Merritt, Justin L.; J., Kreth, Jens,"Treerat, Puthayalai (24470090600)	Rozendal, Tanner (59417890500)	de Mattos, Camilla (59237238800)	Davis, Anli (59418149000)	Helliwell, Emily E. (24463501500)	Merritt, Justin L. (7103285917)	Kreth, Jens (6508118515)","24470090600	59417890500	59237238800	59418149000	24463501500	7103285917	6508118515","Corynebacterial membrane vesicles disrupt cariogenic interkingdom assemblages","2024","Applied and Environmental Microbiology","90","11","","","","0","2","10.1128/aem.00885-24","https://www.scopus.com/inward/record.uri?eid=2-s2.0-85209732652&doi=10.1128%2Faem.00885-24&partnerID=40&md5=c126da34307402a65cf553222b766134","Article","Final","","Scopus","2-s2.0-85209732652"
P.K., Marquezan, Patrícia Kolling; L.S., Alves, Luana Severo; L.D., Comim, Leticia Donato; J.E.d.A., Zenkner, Julio Eduardo do Amaral,"Marquezan, Patrícia Kolling (57204738240)	Alves, Luana Severo (35253299700)	Comim, Leticia Donato (57215315230)	Zenkner, Julio Eduardo do Amaral (36060870400)","57204738240	35253299700	57215315230	36060870400","Underlying Dentin Shadows (ICDAS 4) in Occlusal Surface of Permanent Teeth Have Low Progression Rate after 1-2 Years","2023","Caries Research","57","5-6","","584","591","0","3","10.1159/000533155","https://www.scopus.com/inward/record.uri?eid=2-s2.0-85180408807&doi=10.1159%2F000533155&partnerID=40&md5=926fe66c67b5652c3c2b086e00a479f6","Article","Final","All Open Access	Green Final Open Access	Green Open Access","Scopus","2-s2.0-85180408807"
M.K., Boachie, Micheal Kofi; M.P., Molete, Mpho Primrose; K.J., Hofman, Karen J.; E., Thsehla, Evelyn,"Boachie, Micheal Kofi (57191598132)	Molete, Mpho Primrose (55927855900)	Hofman, Karen J. (36796181800)	Thsehla, Evelyn (57210021923)","57191598132	55927855900	36796181800	57210021923","Cost-effectiveness of dental caries prevention strategies in South African schools","2023","BMC Oral Health","23","1","814","","","0","6","10.1186/s12903-023-03474-1","https://www.scopus.com/inward/record.uri?eid=2-s2.0-85175168010&doi=10.1186%2Fs12903-023-03474-1&partnerID=40&md5=6f989453d51156b3a7ee0350a0e72ec9","Article","Final","All Open Access	Gold Open Access	Green Final Open Access	Green Open Access","Scopus","2-s2.0-85175168010"
L., Zhou, Liangru; B., Liu, Bingjie; Y., Li, Yi; M., Wang, Mingsi; C., Sun, Chengyao; X., Zhang, Xin; G., Liu, Guoxiang; N., Siuzanna, Novikova,"Zhou, Liangru (57205268344)	Liu, Bingjie (57694971600)	Li, Yi (57872827600)	Wang, Mingsi (57296960400)	Sun, Chengyao (57205260202)	Zhang, Xin (56222913500)	Liu, Guoxiang (56136634900)	Siuzanna, Novikova (58743932100)","57205268344	57694971600	57872827600	57296960400	57205260202	56222913500	56136634900	58743932100","Cost-Effectiveness of Pit and Fissure Sealing at Schools for Caries Prevention in China: A Markov Modeling Analysis","2023","Caries Research","57","4","","516","523","0","3","10.1159/000530377","https://www.scopus.com/inward/record.uri?eid=2-s2.0-85178545170&doi=10.1159%2F000530377&partnerID=40&md5=96791ef9ef457840bcad4a6b282807fb","Article","Final","","Scopus","2-s2.0-85178545170"
T.M., Nguyen, Tan Minh; U., Tonmukayakul, Utsana; L.K., Dao Le, Long Khanh; A., Singh, Ankur; A., Lal, Anita; J., Ananthapavan, Jaithri; H., Calache, Hanny; C., Mihalopoulos, Cathrine,"Nguyen, Tan Minh (57203148476)	Tonmukayakul, Utsana (26424057700)	Dao Le, Long Khanh (57873296500)	Singh, Ankur (57203296061)	Lal, Anita (7201847376)	Ananthapavan, Jaithri (36615111600)	Calache, Hanny (6507254644)	Mihalopoulos, Cathrine (6602778403)","57203148476	26424057700	57873296500	57203296061	7201847376	36615111600	6507254644	6602778403","Modeled health economic and equity impact on dental caries and health outcomes from a 20% sugar sweetened beverages tax in Australia","2023","Health Economics (United Kingdom)","32","11","","2568","2582","0","4","10.1002/hec.4739","https://www.scopus.com/inward/record.uri?eid=2-s2.0-85165507803&doi=10.1002%2Fhec.4739&partnerID=40&md5=3e3ea8c1ceb3a2841771d363b8b8d6d6","Article","Final…	Hybrid Gold Open Access","Scopus","2-s2.0-85165507803"
F., Schwendicke, Falk; L., Bombeck, Lisa,"Schwendicke, Falk (55639536600)	Bombeck, Lisa (58528487000)","55639536600	58528487000","Cost-effectiveness of school-based caries screening using transillumination","2023","Journal of Dentistry","137","","104635","","","0","2","10.1016/j.jdent.2023.104635","https://www.scopus.com/inward/record.uri?eid=2-s2.0-85167444765&doi=10.1016%2Fj.jdent.2023.104635&partnerID=40&md5=1d3dfb64d7c68ba1468434b77c069877","Article","Final","","Scopus","2-s2.0-85167444765"
R., Sanghvi, Risha; A., Cant, Aisling; A.D.A., Neves, Aline De Almeida; M.T., Hosey, Marie Therese; A., Banerjee, Avijit; M.W., Pennington, Mark William,"Sanghvi, Risha (57210411041)	Cant, Aisling (57218400642)	Neves, Aline De Almeida (57050115400)	Hosey, Marie Therese (7005730284)	Banerjee, Avijit (56365541100)	Pennington, Mark William (35238416500)","57210411041	57218400642	57050115400	7005730284	56365541100	35238416500","Should compromised first permanent molar teeth in children be routinely removed? A health economics analysis","2023","Community Dentistry and Oral Epidemiology","51","5","","755","766","0","7","10.1111/cdoe.12751","https://www.scopus.com/inward/record.uri?eid=2-s2.0-85130994098&doi=10.1111%2Fcdoe.12751&partnerID=40&md5=997cd9f5b6b79daba01e8ee760a733bc","Article","Final","All Open Ac…	Hybrid Gold Open Access","Scopus","2-s2.0-85130994098"
E., Egil, Edibe; E., Yaylali, Emine,"Egil, Edibe (55865455700)	Yaylali, Emine (56503991400)","55865455700	56503991400","Cost-effectiveness analysis of fissure sealants for caries prevention in children","2023","Journal of Public Health Dentistry","83","1","","43","50","0","3","10.1111/jphd.12549","https://www.scopus.com/inward/record.uri?eid=2-s2.0-85141390576&doi=10.1111%2Fjphd.12549&partnerID=40&md5=ba184b184dbdd4454c99da50f81682a9","Article","Final","","Scopus","2-s2.0-85141390576"
J., Dong, Jing; Z., Zhu, Zhuoting; H., Xu, Haifeng; M., He, Mingguang,"Dong, Jing (57149267300)	Zhu, Zhuoting (57190965950)	Xu, Haifeng (58018473200)	He, Mingguang (15765257500)","57149267300	57190965950	58018473200	15765257500","Myopia Control Effect of Repeated Low-Level Red-Light Therapy in Chinese Children: A Randomized, Double-Blind, Controlled Clinical Trial","2023","Ophthalmology","130","2","","198","204","0","93","10.1016/j.ophtha.2022.08.024","https://www.scopus.com/inward/record.uri?eid=2-s2.0-85144060915&doi=10.1016%2Fj.ophtha.2022.08.024&partnerID=40&md5=e4db309bfd7347585efe5c21c410b804","Article…
C., Tsai, Carrie; A., Li, Ang; S., Brown, Sophie; C., Deveridge, Caitlin; R., El Gana, Rania; A., Kucera, Alice; M.J., Irving, Michelle J.; H., Kumar, Harleen,"Tsai, Carrie (56499684000)	Li, Ang (57208103718)	Brown, Sophie (57708893700)	Deveridge, Caitlin (57701667900)	El Gana, Rania (57701401700)	Kucera, Alice (57701401800)	Irving, Michelle J. (14828871000)	Kumar, Harleen (56817953900)","56499684000	57208103718	57708893700	57701667900	57701401700	57701401800	14828871000	56817953900","Early childhood caries sequelae and relapse rates in an Australian public dental hospital","2023","International Journal of Paediatric Dentistry","33","1","","1","11","0","7","10.1111/ipd.12969","https://www.scopus.com/inward/record.uri?eid=2-s2.0-85130504884&doi=10.1111%2Fipd.12969&partnerID=40&md5=ac72f799da11e022e97b0d7d8472f2d8","Article","Final","All Open Access	Green Final Open Access	Green Open Access	Hybrid Gold Open Access","Scopus","2-s2.0-85130504884"
A., Gupta, Arpit; S., Sharda, Shweta; G., Jyani, Gaurav; S., Prinja, Shankar; A., Goyal, Ashima; K.D., Gauba, Krishan D.,"Gupta, Arpit (57223754295)	Sharda, Shweta (57203571954)	Jyani, Gaurav (57192939672)	Prinja, Shankar (24391300800)	Goyal, Ashima (7202957229)	Gauba, Krishan D. (6603593282)","57223754295	57203571954	57192939672	24391300800	7202957229	6603593282","Modelling the impact of increase in sugar prices on dental caries in India","2022","Community Dentistry and Oral Epidemiology","50","5","","430","436","0","2","10.1111/cdoe.12694","https://www.scopus.com/inward/record.uri?eid=2-s2.0-85113536079&doi=10.1111%2Fcdoe.12694&partnerID=40&md5=0f247bd3f9735a71c2b6ca3b8d693cb0","Article","Final","","Scopus","2-s2.0-85113536079"
L., Naranjo, L.; E.M.E.H., Lesaffre, Emmanuel M.E.H.; C.J., Pérez Sánchez, Carlos Javier,"Naranjo, L. (55958761100)	Lesaffre, Emmanuel M.E.H. (19135017500)	Pérez Sánchez, Carlos Javier (8289644900)","55958761100	19135017500	8289644900","A mixed hidden Markov model for multivariate monotone disease processes in the presence of measurement errors","2022","Statistical Modelling","22","5","","385","408","0","3","10.1177/1471082X20973473","https://www.scopus.com/inward/record.uri?eid=2-s2.0-85097986517&doi=10.1177%2F1471082X20973473&partnerID=40&md5=bdc7fddad6a24e1d0a4fb853db11181c","Article","Final","","Scopus","2-s2.0-…
C.R., Scherrer, Christina R.; S., Naavaal, Shillpa; M., Lin, Mei; S.O., Griffin, Susan O.,"Scherrer, Christina R. (23006053700)	Naavaal, Shillpa (57191827555)	Lin, Mei (55753895200)	Griffin, Susan O. (7201880956)","23006053700	57191827555	55753895200	7201880956","COVID-19 Pandemic Impact on US Childhood Caries and Potential Mitigation","2022","Journal of Dental Research","101","10","","1147","1154","0","11","10.1177/00220345221090183","https://www.scopus.com/inward/record.uri?eid=2-s2.0-85129234524&doi=10.1177%2F00220345221090183&partnerID=40&md5=93cecdcef0df910c24b8b2458ece5178","Article","Final","All Open Access	Green Accepted Open Access	Green Open Access","Scopus","2-s2.0-85129234524"
R., Wu, Ruixue; G., Cui, Guxin; Y., Cao, Yina; W., Zhao, Wei; H., Lin, Huancai,"Wu, Ruixue (57205112766)	Cui, Guxin (57377855400)	Cao, Yina (57207204612)	Zhao, Wei (57198597242)	Lin, Huancai (57219089844)","57205112766	57377855400	57207204612	57198597242	57219089844","Streptococcus Mutans Membrane Vesicles Enhance Candida albicans Pathogenicity and Carbohydrate Metabolism","2022","Frontiers in Cellular and Infection Microbiology","12","","940602","","","0","25","10.3389/fcimb.2022.940602","https://www.scopus.com/inward/record.uri?eid=2-s2.0-85135620207&doi=10.3389%2Ffcimb.2022.940602&partnerID=40&md5=6f75dd5e53b4dedb7b9724687a8ae2fb","Article","F…	Gold Open Access	Green Final Open Access	Green Open Access","Scopus","2-s2.0-85135620207"
V.Y., Cho, Vanessa Y.; J.H.W., Hsiao, Janet Hui Wen; A.B., Chan, Antoni B.; H.C., Ngo, H. C.; N.M., King, Nigel Martyn; R.P., Anthonappa, Robert Prashanth,"Cho, Vanessa Y. (57203388334)	Hsiao, Janet Hui Wen (7101605473)	Chan, Antoni B. (14015159100)	Ngo, H. C. (7005488528)	King, Nigel Martyn (55454268600)	Anthonappa, Robert Prashanth (16241017100)","57203388334	7101605473	14015159100	7005488528	55454268600	16241017100","Understanding Children's Attention to Dental Caries through Eye-Tracking","2022","Caries Research","56","2","","129","137","0","10","10.1159/000524458","https://www.scopus.com/inward/record.uri?eid=2-s2.0-85132455707&doi=10.1159%2F000524458&partnerID=40&md5=a8f1664d64e52466534662ca5d0168e6","Article","Final","All Open Access	Green Final Open Access	Green Open Access","Scopus","2-s2.0-85132455707"
R.D.D., Freitas, Raíza Dias De; B.L., Pereira Moro, Bruna Lorena; L.R.A., Pontes, Laura Regina Antunes; H.C., Maia, Haline C.M.; A.L., Passaro, Ana Laura; R.C., Oliveira, Rodolfo Carvalho; J.R., Garbim, Jonathan Rafael; M.E.F., Viganó, Maria Eduarda Franco; T.K., Tedesco, T. K.; C.H., Deery, Chris H.,"Freitas, Raíza Dias De (57218322411)	Pereira Moro, Bruna Lorena (55881952100)	Pontes, Laura Regina Antunes (56804736500)	Maia, Haline C.M. (57117515800)	Passaro, Ana Laura (57213586559)	Oliveira, Rodolfo Carvalho (57344628300)	Garbim, Jonathan Rafael (57221957629)	Viganó, Maria Eduarda Franco (56675497900)	Tedesco, T. K. (55343624400)	Deery, Chris H. (7003925900)","57218322411	55881952100	56804736500	57117515800	57213586559	57344628300	57221957629	56675497900	55343624400	7003925900","The economic impact of two diagnostic strategies in the management of restorations in primary teeth: a health economic analysis plan for a trial-based economic evaluation","2021","Trials","22","1","794","","","0","2","10.1186/s13063-021-05722-7","https://www.scopus.com/inward/record.uri?eid=2-s2.0-85119320547&doi=10.1186%2Fs13063-021-05722-7&partnerID=40&md5=844e6a2dca18653ed5d4ef841…	Gold Open Access	Green Accepted Open Access	Green Final Open Access	Green Open Access","Scopus","2-s2.0-85119320547"
A., Dalla Nora, Angela; L.S., Alves, Luana Severo; N.C., de Castro, Nathália Costa; M., Maltz, M.; J.E.d.A., Zenkner, Julio Eduardo do Amaral,"Dalla Nora, Angela (57202418753)	Alves, Luana Severo (35253299700)	de Castro, Nathália Costa (57290994600)	Maltz, M. (13609697500)	Zenkner, Julio Eduardo do Amaral (36060870400)","57202418753	35253299700	57290994600	13609697500	36060870400","Radiographic pattern of inactive occlusal enamel lesions and its relationship with caries progression over 4–5 years","2021","Journal of Dentistry","114","","103839","","","0","2","10.1016/j.jdent.2021.103839","https://www.scopus.com/inward/record.uri?eid=2-s2.0-85116847581&doi=10.1016%2Fj.jdent.2021.103839&partnerID=40&md5=980a5a5e2b2472ed9eed3a4cae6f1c0e","Article","Final","All Op…	Bronze Open Access","Scopus","2-s2.0-85116847581"
T., Wu, Tongtong; J., Xiao, Jin; M.B., Sohn, Michael B.; K.A., Fiscella, Kevin A.; C., Gilbert, Christie; A., Grier, Alex; A.L., Gill, Ann Lindley; S.R., Gill, Steven R.,"Wu, Tongtong (56850666300)	Xiao, Jin (56420442700)	Sohn, Michael B. (57209070511)	Fiscella, Kevin A. (7005148052)	Gilbert, Christie (57247837900)	Grier, Alex (57156308800)	Gill, Ann Lindley (36096694500)	Gill, Steven R. (57208418926)","56850666300	56420442700	57209070511	7005148052	57247837900	57156308800	36096694500	57208418926","Machine Learning Approach Identified Multi-Platform Factors for Caries Prediction in Child-Mother Dyads","2021","Frontiers in Cellular and Infection Microbiology","11","","727630","","","0","22","10.3389/fcimb.2021.727630","https://www.scopus.com/inward/record.uri?eid=2-s2.0-85114337869&doi=10.3389%2Ffcimb.2021.727630&partnerID=40&md5=8cffafc157c448aa291ba95a2b440a6a","Article","Fin…	Gold Open Access	Green Final Open Access	Green Open Access","Scopus","2-s2.0-85114337869"
B., Nandlal, B.; B., Singh, Birti; A., Gopi, Arun,"Nandlal, B. (6602657980)	Singh, Birti (57563222700)	Gopi, Arun (57195037675)","6602657980	57563222700	57195037675","Impact on Utilization and Shift in Treatment Needs Post-COVID Lockdown of Pediatric Dentistry in a Tertiary Care Hospital","2021","Frontiers in Dental Medicine","2","","722292","","","0","2","10.3389/fdmed.2021.722292","https://www.scopus.com/inward/record.uri?eid=2-s2.0-85126832852&doi=10.3389%2Ffdmed.2021.722292&partnerID=40&md5=47e53dcbd4fb4ad42870a8906e7fabab","Article","Final",…	Gold Open Access","Scopus","2-s2.0-85126832852"
M., Maltz, M.; F.L., Leal, Felipe Lappann; M.B., Wagner, Mário Bernardes; J.E.d.A., Zenkner, Julio Eduardo do Amaral; C.D., Brusius, Carolina Doege; L.S., Alves, Luana Severo,"Maltz, M. (13609697500)	Leal, Felipe Lappann (57219333067)	Wagner, Mário Bernardes (7404049765)	Zenkner, Julio Eduardo do Amaral (36060870400)	Brusius, Carolina Doege (57023910700)	Alves, Luana Severo (35253299700)","13609697500	57219333067	7404049765	36060870400	57023910700	35253299700","Can We Diagnose a Patient's Caries Activity Based on Lesion Activity Assessment? Findings from a Cohort Study","2020","Caries Research","54","3","","218","225","0","16","10.1159/000509871","https://www.scopus.com/inward/record.uri?eid=2-s2.0-85092243544&doi=10.1159%2F000509871&partnerID=40&md5=6657daaa79e55f1dd95530980ee35f86","Article","Final","All Open Access	Green Final Open Access	Green Open Access","Scopus","2-s2.0-85092243544"
M., Phillips, Melania; E., Bernabe, Eduardo; A., Mustakis, Alexandra,"Phillips, Melania (57217282390)	Bernabe, Eduardo (57194696150)	Mustakis, Alexandra (57217100478)","57217282390	57194696150	57217100478","Radiographic assessment of proximal surface carious lesion progression in Chilean young adults","2020","Community Dentistry and Oral Epidemiology","48","5","","409","414","0","1","10.1111/cdoe.12552","https://www.scopus.com/inward/record.uri?eid=2-s2.0-85086253177&doi=10.1111%2Fcdoe.12552&partnerID=40&md5=fc03f0828ee83573b8fafbf42c98bcba","Article","Final","","Scopus","2-s2.0-850862…
T.M., Nguyen, Tan Minh; U., Tonmukayakul, Utsana; E., Warren, Emma; S., Cartwright, Susan; D., Liew, Danny,"Nguyen, Tan Minh (57203148476)	Tonmukayakul, Utsana (26424057700)	Warren, Emma (7005363811)	Cartwright, Susan (57198166855)	Liew, Danny (7003970080)","57203148476	26424057700	7005363811	57198166855	7003970080","A Markov cost-effective analysis of biannual fluoride varnish for preventing dental caries in permanent teeth over a 70-year time horizon","2020","Health Promotion Journal of Australia","31","2","","177","183","0","21","10.1002/hpja.283","https://www.scopus.com/inward/record.uri?eid=2-s2.0-85071342529&doi=10.1002%2Fhpja.283&partnerID=40&md5=c451801fb52871bc42a191badb9f469b","Article"…	Green Final Open Access	Green Open Access	Hybrid Gold Open Access","Scopus","2-s2.0-85071342529"
S.M., Kularatna, Sanjeewa M.; R., Lalloo, Ratilal; J., Kroon, Jeroen; S.K., Tadakamadla, Santosh Kumar; P., Scuffham, P.; N.W., Johnson, N. W.,"Kularatna, Sanjeewa M. (51665348300)	Lalloo, Ratilal (57189334553)	Kroon, Jeroen (7006881828)	Tadakamadla, Santosh Kumar (57207799926)	Scuffham, P. (57221971995)	Johnson, N. W. (7402373310)","51665348300	57189334553	7006881828	57207799926	57221971995	7402373310","Demonstration of high value care to improve oral health of a remote Indigenous community in Australia","2020","Health and Quality of Life Outcomes","18","1","43","","","0","8","10.1186/s12955-020-01300-8","https://www.scopus.com/inward/record.uri?eid=2-s2.0-85080932241&doi=10.1186%2Fs12955-020-01300-8&partnerID=40&md5=d15807ebe10ea2454f904f832ff63a83","Article","Final","All Open Acce…	Gold Open Access	Green Final Open Access	Green Open Access","Scopus","2-s2.0-85080932241"
R.R., Ruff, Ryan Richard; D., Saxena, Deepak; R., Niederman, Richard,"Ruff, Ryan Richard (55974296600)	Saxena, Deepak (36769802300)	Niederman, Richard (7006668589)","55974296600	36769802300	7006668589","School-based caries prevention and longitudinal trends in untreated decay: An updated analysis with Markov chains","2020","BMC Research Notes","13","1","25","","","0","5","10.1186/s13104-020-4886-8","https://www.scopus.com/inward/record.uri?eid=2-s2.0-85077765539&doi=10.1186%2Fs13104-020-4886-8&partnerID=40&md5=a7f21bab6f2a63beb39f2363f3635c98","Article","Final","All Open Access	Gold Open Access	Green Final Open Access	Green Open Access","Scopus","2-s2.0-85077765539"
O.S., Norrie, Ola S.; L., Pharand, Linda,"Norrie, Ola S. (57189701547)	Pharand, Linda (57218915825)","57189701547	57218915825","Cost effectiveness of a fluoride varnish daycare program versus usual care in central Winnipeg, Canada","2020","Canadian Journal of Dental Hygiene","54","2","","68","74","0","8","","https://www.scopus.com/inward/record.uri?eid=2-s2.0-85090719721&partnerID=40&md5=62be7435ac45b1bee7c49faab28d9b27","Article","Final","","Scopus","2-s2.0-85090719721"
G.E., Espinoza-Espinoza, Gerardo Enrique; G., Corsini, Gilda; R., Rojas, Rubén; R.J., Marĩno, Rodrigo José; C.E., Zaror, Carlos E.,"Espinoza-Espinoza, Gerardo Enrique (56247337700)	Corsini, Gilda (57208221744)	Rojas, Rubén (57208413830)	Marĩno, Rodrigo José (7102688859)	Zaror, Carlos E. (56165803900)","56247337700	57208221744	57208413830	7102688859	56165803900","The cost-utility of school-based first permanent molar sealants programs: A Markov model","2019","BMC Oral Health","19","1","293","","","0","18","10.1186/s12903-019-0990-3","https://www.scopus.com/inward/record.uri?eid=2-s2.0-85077338560&doi=10.1186%2Fs12903-019-0990-3&partnerID=40&md5=f0cc02a2867ad283b31ed49397c66c8f","Article","Final","All Open Access	Gold Open Access	Green Final Open Access	Green Open Access","Scopus","2-s2.0-85077338560"
D., Pak, Daewoo; C., Li, Chenxi; D., Todem, David,"Pak, Daewoo (57217544297)	Li, Chenxi (37023406800)	Todem, David (15924126500)","57217544297	37023406800	15924126500","Semiparametric analysis of correlated and interval-censored event-history data","2019","Statistical Methods in Medical Research","28","9","","2754","2767","0","3","10.1177/0962280218788383","https://www.scopus.com/inward/record.uri?eid=2-s2.0-85050274456&doi=10.1177%2F0962280218788383&partnerID=40&md5=cb3efa3d7b4bd275e60b232c1f6bcb9e","Article","Final","All Open Access	Green Accepted Open Access	Green Open Access","Scopus","2-s2.0-85050274456"
R.A., Palacio, Raul A.; J., Shen, Jing; L.D., Vale, Luke David; C.R., Vernazza, Christopher R.,"Palacio, Raul A. (57206725156)	Shen, Jing (56251350300)	Vale, Luke David (7005915657)	Vernazza, Christopher R. (24726305400)","57206725156	56251350300	7005915657	24726305400","Assessing the cost-effectiveness of a fluoride varnish programme in Chile: The use of a decision analytic model in dentistry","2019","Community Dentistry and Oral Epidemiology","47","3","","217","224","0","15","10.1111/cdoe.12447","https://www.scopus.com/inward/record.uri?eid=2-s2.0-85061914427&doi=10.1111%2Fcdoe.12447&partnerID=40&md5=113e923f6a74fc2d5b865e68885bc219","Article","Fi…
M., Jevdjevic, Milica; A.L., Trescher, Anna Lena; M.M., Rovers, Maroeska M.; S.M., Listl, Stefan M.,"Jevdjevic, Milica (56118394300)	Trescher, Anna Lena (57191954025)	Rovers, Maroeska M. (57203257687)	Listl, Stefan M. (35759488300)","56118394300	57191954025	57203257687	35759488300","The caries-related cost and effects of a tax on sugar-sweetened beverages","2019","Public Health","169","","","125","132","0","47","10.1016/j.puhe.2019.02.010","https://www.scopus.com/inward/record.uri?eid=2-s2.0-85063025366&doi=10.1016%2Fj.puhe.2019.02.010&partnerID=40&md5=ee4c0c4c5d4626ad9f08ecc6f105757c","Article","Final","","Scopus","2-s2.0-85063025366"
Y., Xie, Yanyi; M., Cheng, Menglin; M., Xu, Mengru; Y., Si, Yan; T., Xu, Tao,"Xie, Yanyi (57201094278)	Cheng, Menglin (57201085407)	Xu, Mengru (57201096186)	Si, Yan (35108088400)	Xu, Tao (56682388600)","57201094278	57201085407	57201096186	35108088400	56682388600","Cost-effectiveness Analysis of Comprehensive Oral Health Care for Severe Early Childhood Caries in Urban Beijing, China","2019","The Chinese journal of dental research : the official journal of the Scientific Section of the Chinese Stomatological Association (CSA)","22","1","","45","50","0","3","10.3290/j.cjdr.a41774","https://www.scopus.com/inward/record.uri?eid=2-s2.0-85061404651&…
C.V., Gannam, Camille V.; K.L., Chin, Katherine L.; R.P., Gandhi, Roopa P.,"Gannam, Camille V. (55917788100)	Chin, Katherine L. (57204652254)	Gandhi, Roopa P. (56205990100)","55917788100	57204652254	56205990100","Caries risk assessment","2018","General Dentistry","66","6","","12","17","0","13","","https://www.scopus.com/inward/record.uri?eid=2-s2.0-85056587502&partnerID=40&md5=427c7f6a0420ca851505888f0fc3c9bc","Article","Final","","Scopus","2-s2.0-85056587502"
M.M., Muller-Bolla, Michèle M.; F.F., Courson, Frédéric F.; L.L., Lupi-Pégurier, Laurence L.; C., Tardieu, Corinne; S., Mohit, Shrisha; P.M., Staccini, Pascal M.; A.M., Velly, Ana Míriam,"Muller-Bolla, Michèle M. (6602397629)	Courson, Frédéric F. (6507829225)	Lupi-Pégurier, Laurence L. (6602684516)	Tardieu, Corinne (18038931200)	Mohit, Shrisha (56624475100)	Staccini, Pascal M. (55912445100)	Velly, Ana Míriam (6603312036)","6602397629	6507829225	6602684516	18038931200	56624475100	55912445100	6603312036","Effectiveness of Resin-Based Sealants with and without Fluoride Placed in a High Caries Risk Population: Multicentric 2-Year Randomized Clinical Trial","2018","Caries Research","52","4","","312","322","0","19","10.1159/000486426","https://www.scopus.com/inward/record.uri?eid=2-s2.0-85042732457&doi=10.1159%2F000486426&partnerID=40&md5=e17d2e3185d152d25e546ef3cd607ece","Article","Final…
M.L., Weber, Megan L.; J., Bogstad Søvik, Jenny; A., Mulic, Aida; K.B., Deeley, Kathleen B.; A.B., Tveit, Anne Björg; J., Forella, Jessalyn; N., Shirey, Nic; A.R., Vieira, Alexandre Rezende,"Weber, Megan L. (56262448000)	Bogstad Søvik, Jenny (57200371745)	Mulic, Aida (36182568900)	Deeley, Kathleen B. (6508043053)	Tveit, Anne Björg (35303931500)	Forella, Jessalyn (56262169000)	Shirey, Nic (57200371677)	Vieira, Alexandre Rezende (7103040350)","56262448000	57200371745	36182568900	6508043053	35303931500	56262169000	57200371677	7103040350","Redefining the Phenotype of Dental Caries","2018","Caries Research","52","4","","263","271","0","37","10.1159/000481414","https://www.scopus.com/inward/record.uri?eid=2-s2.0-85040999005&doi=10.1159%2F000481414&partnerID=40&md5=0a5821107b8667da3893ca116c4ff221","Article","Final","All Open Access	Bronze Open Access	Green Accepted Open Access	Green Open Access","Scopus","2-s2.0-85040999005"
D.T.W., Yau, David T.W.; M.C.M., Wong, May Chun Mei; E.K.F., Lam, Eddy Kwok Fai; C.P.J., McGrath, Colman Patrick Joseph,"Yau, David T.W. (56608897000)	Wong, May Chun Mei (26029250900)	Lam, Eddy Kwok Fai (8948421200)	McGrath, Colman Patrick Joseph (7102335507)","56608897000	26029250900	8948421200	7102335507","Longitudinal measurement invariance and explanatory IRT models for adolescents' oral health-related quality of life","2018","Health and Quality of Life Outcomes","16","1","60","","","0","5","10.1186/s12955-018-0879-x","https://www.scopus.com/inward/record.uri?eid=2-s2.0-85045246890&doi=10.1186%2Fs12955-018-0879-x&partnerID=40&md5=84f9218599b3da3a20516845ee72956a","Article","Final","A…	Gold Open Access	Green Final Open Access	Green Open Access","Scopus","2-s2.0-85045246890"
M.M., Ammari, Michelle Mikhael; R.C., Jorge, Roberta Costa; I.P., Souza, Ivete P.R.; V.L.V.M., Soviero, Vera Ligia Vieira Mendes,"Ammari, Michelle Mikhael (56313091500)	Jorge, Roberta Costa (57195199713)	Souza, Ivete P.R. (7004151300)	Soviero, Vera Ligia Vieira Mendes (6506174387)","56313091500	57195199713	7004151300	6506174387","Efficacy of resin infiltration of proximal caries in primary molars: 1-year follow-up of a split-mouth randomized controlled clinical trial","2018","Clinical Oral Investigations","22","3","","1355","1362","0","35","10.1007/s00784-017-2227-7","https://www.scopus.com/inward/record.uri?eid=2-s2.0-85030711501&doi=10.1007%2Fs00784-017-2227-7&partnerID=40&md5=113d80dbc7f6e700eda49c1ae72dfd…
T., Khouja, Tumader; K.J., Smith, Kenneth J.,"Khouja, Tumader (57202685009)	Smith, Kenneth J. (57203272912)","57202685009	57203272912","Cost-effectiveness analysis of two caries prevention methods in the first permanent molar in children","2018","Journal of Public Health Dentistry","78","2","","118","126","0","18","10.1111/jphd.12246","https://www.scopus.com/inward/record.uri?eid=2-s2.0-85049007085&doi=10.1111%2Fjphd.12246&partnerID=40&md5=ad8765bee9cac27ba84d0c9f916bd04b","Article","Final","","Scopus","2-s2.0-85049…
H.M., Choo-Wosoba, Hyoyoung M.; J.T., Gaskins, Jeremy T.; S.M., Levy, Steven Marc; S., Datta, Somnath,"Choo-Wosoba, Hyoyoung M. (56964481900)	Gaskins, Jeremy T. (55618178500)	Levy, Steven Marc (7402774846)	Datta, Somnath (7401496892)","56964481900	55618178500	7402774846	7401496892","A Bayesian approach for analyzing zero-inflated clustered count data with dispersion","2018","Statistics in Medicine","37","5","","801","812","0","13","10.1002/sim.7541","https://www.scopus.com/inward/record.uri?eid=2-s2.0-85041329594&doi=10.1002%2Fsim.7541&partnerID=40&md5=908cbb19dea1710dff4d9b46942bc754","Article","Final","All Open Access	Green Accepted Open Access	Green Open Access","Scopus","2-s2.0-85041329594"
F., Schwendicke, Falk; C.H.H., Splieth, Christian Heinz H.; W.M., Thomson, W. Murray; S.M., Reda, Seif Magdy; M., Stolpe, Michael; L.A., Foster Page, L. A.,"Schwendicke, Falk (55639536600)	Splieth, Christian Heinz H. (7004149656)	Thomson, W. Murray (7201689009)	Reda, Seif Magdy (57193263483)	Stolpe, Michael (15051310700)	Foster Page, L. A. (26434872900)","55639536600	7004149656	7201689009	57193263483	15051310700	26434872900","Cost-effectiveness of caries-preventive fluoride varnish applications in clinic settings among patients of low, moderate and high risk","2018","Community Dentistry and Oral Epidemiology","46","1","","8","16","0","42","10.1111/cdoe.12320","https://www.scopus.com/inward/record.uri?eid=2-s2.0-85021838914&doi=10.1111%2Fcdoe.12320&partnerID=40&md5=ae2c99235137407c614bbeba3086ae15","Artic…	Bronze Open Access","Scopus","2-s2.0-85021838914"
E.P., Hall-Scullin, Emma Patricia; H., Whitehead, Hilary; K.M., Milsom, Keith Martin; M., Tickle, Martin; T.L., Su, Ting Li; T.C., Tanya C. Walsh, Tanya C.,"Hall-Scullin, Emma Patricia (25422038800)	Whitehead, Hilary (23983700800)	Milsom, Keith Martin (6701601846)	Tickle, Martin (7005389587)	Su, Ting Li (56637625100)	Tanya C. Walsh, Tanya C. (25630088500)","25422038800	23983700800	6701601846	7005389587	56637625100	25630088500","Longitudinal Study of Caries Development from Childhood to Adolescence","2017","Journal of Dental Research","96","7","","762","767","0","95","10.1177/0022034517696457","https://www.scopus.com/inward/record.uri?eid=2-s2.0-85021100546&doi=10.1177%2F0022034517696457&partnerID=40&md5=e82fdc928b0d86449512c966ea70698d","Article","Final","All Open Access	Green Accepted Open Access	Green Open Access","Scopus","2-s2.0-85021100546"
D., Pak, Daewoo; C., Li, Chenxi; D., Todem, David; W., Sohn, Woosung,"Pak, Daewoo (57217544297)	Li, Chenxi (37023406800)	Todem, David (15924126500)	Sohn, Woosung (7004785704)","57217544297	37023406800	15924126500	7004785704","A multistate model for correlated interval-censored life history data in caries research","2017","Journal of the Royal Statistical Society. Series C: Applied Statistics","66","2","","413","423","0","8","10.1111/rssc.12186","https://www.scopus.com/inward/record.uri?eid=2-s2.0-84994251904&doi=10.1111%2Frssc.12186&partnerID=40&md5=ebd74e408042a4bac5fd66c9d11e0353","Article","Final","","…
C.P., Lopez Silva, Claudia Patricia; X., Ju, Xiangqun; G.C., C Mejia, Gloria C.; L.M., Jamieson, Lisa Marie,"Lopez Silva, Claudia Patricia (57218766790)	Ju, Xiangqun (56002497900)	C Mejia, Gloria C. (23973651400)	Jamieson, Lisa Marie (35608634000)","57218766790	56002497900	23973651400	35608634000","The relationship between maternal smoking during pregnancy and parental-reported experience of dental caries in Indigenous Australian children","2016","Community Dental Health","33","4","","297","302","0","7","10.1922/CDH_3937Claudia06","https://www.scopus.com/inward/record.uri?eid=2-s2.0-85003944807&doi=10.1922%2FCDH_3937Claudia06&partnerID=40&md5=bc43d4eedb2839e1fcd37e84f4e0d0fb",…
F., Schwendicke, Falk; M., Stolpe, Michael; N.P.T., Innes, Nicola P.T.,"Schwendicke, Falk (55639536600)	Stolpe, Michael (15051310700)	Innes, Nicola P.T. (13610392800)","55639536600	15051310700	13610392800","Conventional treatment, Hall Technique or immediate pulpotomy for carious primary molars: a cost-effectiveness analysis","2016","International Endodontic Journal","49","9","","817","826","0","39","10.1111/iej.12537","https://www.scopus.com/inward/record.uri?eid=2-s2.0-85083932602&doi=10.1111%2Fiej.12537&partnerID=40&md5=dc04dda590df63f7274862a4b5e3f4d6","Article","Final","","Scopus"…
V., Pitchika, Vinay; C., Kokel, Claudia; J., Andreeva, Jana; A.A., Crispin, Alexander A.; R., Hickel, Reinhard; F.M., Garcìa-Godoy, Franklin M.; J., Kühnisch, Jan; R., Heinrich-Weltzien, Roswitha,"Pitchika, Vinay (55946395100)	Kokel, Claudia (55946577400)	Andreeva, Jana (55946304500)	Crispin, Alexander A. (7004336205)	Hickel, Reinhard (7005215965)	Garcìa-Godoy, Franklin M. (7101863410)	Kühnisch, Jan (9938865600)	Heinrich-Weltzien, Roswitha (6602343597)","55946395100	55946577400	55946304500	7004336205	7005215965	7101863410	9938865600	6602343597","Longitudinal study of caries progression in 2- and 3-year-old German children","2016","Community Dentistry and Oral Epidemiology","44","4","","354","363","0","9","10.1111/cdoe.12219","https://www.scopus.com/inward/record.uri?eid=2-s2.0-84990240541&doi=10.1111%2Fcdoe.12219&partnerID=40&md5=742709db5bf58b111203d9a57b1de817","Article","Final","","Scopus","2-s2.0-84990240541"
G., Felix Gomez, Grace; G.J., Eckert, George Joseph; A.G., Ferreira Zandona, Andrea G.,"Felix Gomez, Grace (55801885100)	Eckert, George Joseph (23049279900)	Ferreira Zandona, Andrea G. (57203520974)","55801885100	23049279900	57203520974","Orange/Red Fluorescence of Active Caries by Retrospective Quantitative Light-Induced Fluorescence Image Analysis","2016","Caries Research","50","3","","295","302","0","31","10.1159/000441899","https://www.scopus.com/inward/record.uri?eid=2-s2.0-84967239542&doi=10.1159%2F000441899&partnerID=40&md5=eb761cce318b377e5f421f08abc3f278","Article","Final","All Open Access	Bronze Open Access	Green Accepted Open Access	Green Open Access","Scopus","2-s2.0-84967239542"
R., Koh, Rongzhen; M.L., Pukallus, Margaret L.; S.M., Kularatna, Sanjeewa M.; L.G., Gordon, Louisa G.; A.G., Barnett, Adrian G.; L.J., Walsh, Laurence J.; W.K., Seow, Wan Kim,"Koh, Rongzhen (56521240700)	Pukallus, Margaret L. (54896384100)	Kularatna, Sanjeewa M. (51665348300)	Gordon, Louisa G. (8962904800)	Barnett, Adrian G. (7203071164)	Walsh, Laurence J. (7101875704)	Seow, Wan Kim (35498028600)","56521240700	54896384100	51665348300	8962904800	7203071164	7101875704	35498028600","Relative cost-effectiveness of home visits and telephone contacts in preventing early childhood caries","2015","Community Dentistry and Oral Epidemiology","43","6","","560","568","0","32","10.1111/cdoe.12181","https://www.scopus.com/inward/record.uri?eid=2-s2.0-84945434973&doi=10.1111%2Fcdoe.12181&partnerID=40&md5=54e7330f7e183fddb0dfea00d0be6284","Article","Final","","Scopus","2-s2…
A., Jurczak, Anna; D., Kościelniak, Dorota; M.A., Papież, Monika A.; P., Vyhouskaya, Palina; W., Krzys̈ciak, Wirginia,"Jurczak, Anna (58725607000)	Kościelniak, Dorota (35109334700)	Papież, Monika A. (8947845300)	Vyhouskaya, Palina (56960643100)	Krzys̈ciak, Wirginia (24471892800)","58725607000	35109334700	8947845300	56960643100	24471892800","A study on β-defensin-2 and histatin-5 as a diagnostic marker of early childhood caries progression","2015","Biological Research","48","","61","","","0","43","10.1186/s40659-015-0050-7","https://www.scopus.com/inward/record.uri?eid=2-s2.0-84947051322&doi=10.1186%2Fs40659-015-0050-7&partnerID=40&md5=f1c433917adaddbeb7b1a69d87ec2df7","Article","Final","All Open Access	Gold Open Access	Green Final Open Access	Green Open Access","Scopus","2-s2.0-84947051322"
R., Bao, Rong; J., Yang, Jingyi; Y., Sun, Ying; D., Zhou, Dihan; Y., Yang, Ying; Y., Li, Yaoming; Y., Cao, Yuan; Y., Xiao, Yang; W., Li, Wei; J., Yu, Jie,"Bao, Rong (59028886700)	Yang, Jingyi (36524496300)	Sun, Ying (56709048300)	Zhou, Dihan (36524577600)	Yang, Ying (56174215000)	Li, Yaoming (55719059900)	Cao, Yuan (55362592100)	Xiao, Yang (55776771100)	Li, Wei (56709132600)	Yu, Jie (55189170100)","59028886700	36524496300	56709048300	36524577600	56174215000	55719059900	55362592100	55776771100	56709132600	55189170100","Flagellin-PAc fusion protein inhibits progression of established caries","2015","Journal of Dental Research","94","7","","955","960","0","22","10.1177/0022034515582224","https://www.scopus.com/inward/record.uri?eid=2-s2.0-84935066823&doi=10.1177%2F0022034515582224&partnerID=40&md5=fe6ff08407b57a8716da57223a4f6592","Article","Final","","Scopus","2-s2.0-84935066823"
F., Schwendicke, Falk; S., Paris, Sebastian; M., Stolpe, Michael,"Schwendicke, Falk (55639536600)	Paris, Sebastian (12786994200)	Stolpe, Michael (15051310700)","55639536600	12786994200	15051310700","Detection and treatment of proximal caries lesions: Milieu-specific cost-effectiveness analysis","2015","Journal of Dentistry","43","6","","647","655","0","42","10.1016/j.jdent.2015.03.009","https://www.scopus.com/inward/record.uri?eid=2-s2.0-84929955345&doi=10.1016%2Fj.jdent.2015.03.009&partnerID=40&md5=37c5b0bc8ac1be51c95fcc00000172d3","Article","Final","","Scopus","2-s2.0-8492995…
J., Ramos-Jorge, Joana; B.M., Alencar, Bruna Mota; I.A., Pordeus, Isabela Almeida; M.E., da Consolação Soares, Maria Eliza; L.S., Marques, L. S.; M.L., Ramos-Jorge, Maria Letícia; S.M., Paiva, Saul M.,"Ramos-Jorge, Joana (35269996900)	Alencar, Bruna Mota (56548875300)	Pordeus, Isabela Almeida (6507176155)	da Consolação Soares, Maria Eliza (56548973400)	Marques, L. S. (12769101100)	Ramos-Jorge, Maria Letícia (12769433100)	Paiva, Saul M. (12770103300)","35269996900	56548875300	6507176155	56548973400	12769101100	12769433100	12770103300","Impact of dental caries on quality of life among preschool children: Emphasis on the type of tooth and stages of progression","2015","European Journal of Oral Sciences","123","2","","88","95","0","67","10.1111/eos.12166","https://www.scopus.com/inward/record.uri?eid=2-s2.0-84924678430&doi=10.1111%2Feos.12166&partnerID=40&md5=1c2e1c0bdcb3a286d054707a4aac365e","Article","Final","","Sc…
K.A., Levin, Kate Ann; N., Nicholls, Natalie; S., Macdonald, S.; R., Dundas, Ruth; G.V., Douglas, Gail V.A.,"Levin, Kate Ann (35618093100)	Nicholls, Natalie (56543037500)	Macdonald, S. (59625367200)	Dundas, Ruth (6701853480)	Douglas, Gail V.A. (37000539000)","35618093100	56543037500	59625367200	6701853480	37000539000","Geographic and socioeconomic variations in adolescent toothbrushing: A multilevel cross-sectional study of 15 year olds in Scotland","2015","Journal of Public Health","37","1","","107","115","0","6","10.1093/pubmed/fdu034","https://www.scopus.com/inward/record.uri?eid=2-s2.0-84924409410&doi=10.1093%2Fpubmed%2Ffdu034&partnerID=40&md5=b14f3fa240c1fe0191ef42c5e9e8538b","Article","Final…	Bronze Open Access	Green Accepted Open Access	Green Open Access","Scopus","2-s2.0-84924409410"
S.O., Griffin, Susan O.; K.A., Jones, Kari A.; M., Crespin, Matt,"Griffin, Susan O. (56249054800)	Jones, Kari A. (55471826500)	Crespin, Matt (56002283600)","56249054800	55471826500	56002283600","Calculating averted caries attributable to school-based sealant programs with a minimal data set","2014","Journal of Public Health Dentistry","74","3","","202","209","0","13","10.1111/jphd.12047","https://www.scopus.com/inward/record.uri?eid=2-s2.0-84908251867&doi=10.1111%2Fjphd.12047&partnerID=40&md5=a45f4064b1c23e206d5482e1e9350e61","Article","Final","All Open Access	Green Accepted Open Access	Green Open Access","Scopus","2-s2.0-84908251867"
D.L., Chi, Donald L.; D.N., van der Goes, David Noel; J.P., Ney, John P.,"Chi, Donald L. (25625887800)	van der Goes, David Noel (50263314700)	Ney, John P. (8297616800)","25625887800	50263314700	8297616800","Cost-effectiveness of pit-and-fissure sealants on primary molars in medicaid-enrolled children","2014","American Journal of Public Health","104","3","","555","561","0","39","10.2105/AJPH.2013.301588","https://www.scopus.com/inward/record.uri?eid=2-s2.0-84894067911&doi=10.2105%2FAJPH.2013.301588&partnerID=40&md5=259581ad74e099751a82133f473212c3","Article","Final","All Open Access	Green Final Open Access	Green Open Access","Scopus","2-s2.0-84894067911"
D.G., Meless, David Guanga; B., Ba, Boubacar; M., Faye, Malick; J.S.E., Diby, Jean Serge Elvis; S., N'zoré, Serge; S.A., Datté, Sébastien Atta; L., Diecket, Lucrèce; C., N'Diaye, Clémentine; E.A., Aka, Edmond Addi; K.P., Kouakou, Kouadio P.,"Meless, David Guanga (24067554600)	Ba, Boubacar (26027746000)	Faye, Malick (59112127300)	Diby, Jean Serge Elvis (55986283400)	N'zoré, Serge (55985852000)	Datté, Sébastien Atta (55986293100)	Diecket, Lucrèce (55986462500)	N'Diaye, Clémentine (55986442700)	Aka, Edmond Addi (42660950200)	Kouakou, Kouadio P. (6602899922)","24067554600	26027746000	59112127300	55986283400	55985852000	55986293100	55986462500	55986442700	42660950200	6602899922","Oral lesions among HIV-infected children on antiretroviral treatment in West Africa","2014","Tropical Medicine and International Health","19","3","","246","255","0","25","10.1111/tmi.12253","https://www.scopus.com/inward/record.uri?eid=2-s2.0-84893794800&doi=10.1111%2Ftmi.12253&partnerID=40&md5=f11be6407a2cb17ffe9aa223dcd4f2a4","Article","Final","All Open Access	Green Accepted Open Access	Green Open Access","Scopus","2-s2.0-84893794800"
M.L., Singh, Mabi L.; A.S., Papas, Athena S.; W.M., Vollmer, William M.; J.D., Bader, James D.; R.L., Laws, Reesa L.; G., Maupomé, Gerardo; J.J., Snyder, John J.; P., Blanchard, Peter,"Singh, Mabi L. (7406437309)	Papas, Athena S. (7006612121)	Vollmer, William M. (57189801181)	Bader, James D. (22233676200)	Laws, Reesa L. (7006243294)	Maupomé, Gerardo (7005579001)	Snyder, John J. (55417810400)	Blanchard, Peter (54781084200)","7406437309	7006612121	57189801181	22233676200	7006243294	7005579001	55417810400	54781084200","Predictors of coronal caries progression in adults: Results from the Prevention of Adult Caries Study","2013","Community Dentistry and Oral Epidemiology","41","6","","558","564","0","2","10.1111/cdoe.12059","https://www.scopus.com/inward/record.uri?eid=2-s2.0-84887022566&doi=10.1111%2Fcdoe.12059&partnerID=40&md5=ec7ff3dbbce99175a5d8e2519054e0ab","Article","Final","","Scopus","2-s2.0…
F., Schwendicke, Falk; M., Stolpe, Michael; H., Meyer-Lueckel, Hendrik; S., Paris, Sebastian; C.E., Dorfer, Christof Edmund,"Schwendicke, Falk (55639536600)	Stolpe, Michael (15051310700)	Meyer-Lueckel, Hendrik (57207585085)	Paris, Sebastian (12786994200)	Dorfer, Christof Edmund (7003800163)","55639536600	15051310700	57207585085	12786994200	7003800163","Cost-effectiveness of one- and two-step incomplete and complete excavations","2013","Journal of Dental Research","92","10","","880","887","0","101","10.1177/0022034513500792","https://www.scopus.com/inward/record.uri?eid=2-s2.0-84884223776&doi=10.1177%2F0022034513500792&partnerID=40&md5=1e8464beb3eb0f0e87d89ea98119b5e6","Article","Final","","Scopus","2-s2.0-84884223776"
B.A., Broffitt, Barbara A.; S.M., Levy, Steven Marc; J.J., Warren, John Joseph; J.E., Cavanaugh, Joseph E.,"Broffitt, Barbara A. (6602682083)	Levy, Steven Marc (7402774846)	Warren, John Joseph (7402212348)	Cavanaugh, Joseph E. (7103381867)","6602682083	7402774846	7402212348	7103381867","Factors associated with surface-level caries incidence in children aged 9 to 13: The Iowa Fluoride Study","2013","Journal of Public Health Dentistry","73","4","","304","310","0","20","10.1111/jphd.12028","https://www.scopus.com/inward/record.uri?eid=2-s2.0-84889881188&doi=10.1111%2Fjphd.12028&partnerID=40&md5=a61fdcd2bbe850d5a9fff6352f4c2d86","Article","Final","All Open Access	Green Accepted Open Access	Green Open Access","Scopus","2-s2.0-84889881188"
J.I., Silverberg, Jonathan I.; E.L., Simpson, Eric L.,"Silverberg, Jonathan I. (6603664613)	Simpson, Eric L. (7202111660)","6603664613	7202111660","Association between severe eczema in children and multiple comorbid conditions and increased healthcare utilization","2013","Pediatric Allergy and Immunology","24","5","","476","486","0","264","10.1111/pai.12095","https://www.scopus.com/inward/record.uri?eid=2-s2.0-84880960628&doi=10.1111%2Fpai.12095&partnerID=40&md5=6056bacba5ffa32ccd3c13923ed4e600","Article","Final","All Open Access	Green Accepted Open Access	Green Open Access","Scopus","2-s2.0-84880960628"
M.L., Pukallus, Margaret L.; K.A., Plonka, Kathryn A.; S.M., Kularatna, Sanjeewa M.; L.G., Gordon, Louisa G.; A.G., Barnett, Adrian G.; L.J., Walsh, Laurence J.; W.K., Seow, Wan Kim,"Pukallus, Margaret L. (54896384100)	Plonka, Kathryn A. (37114696800)	Kularatna, Sanjeewa M. (51665348300)	Gordon, Louisa G. (8962904800)	Barnett, Adrian G. (7203071164)	Walsh, Laurence J. (7101875704)	Seow, Wan Kim (35498028600)","54896384100	37114696800	51665348300	8962904800	7203071164	7101875704	35498028600","Cost-effectiveness of a telephonedelivered education programme to prevent early childhood caries in a disadvantaged area: A cohort study","2013","BMJ Open","3","5","002579","","","0","24","10.1136/bmjopen-2013-002579","https://www.scopus.com/inward/record.uri?eid=2-s2.0-84878456018&doi=10.1136%2Fbmjopen-2013-002579&partnerID=40&md5=103b6e89ad08df98d3b9cd466e9a6139","Article","Final"…	Gold Open Access	Green Accepted Open Access	Green Final Open Access	Green Open Access","Scopus","2-s2.0-84878456018"
T., Yonezu, Takuro; T., Kojima, Taiko; K., Kumazawa, Kaido; S., Shintani, Seikou,"Yonezu, Takuro (6603860158)	Kojima, Taiko (57189058613)	Kumazawa, Kaido (41661720300)	Shintani, Seikou (35887028800)","6603860158	57189058613	41661720300	35887028800","Longitudinal investigation of relationship between developmental changes in sagittal occlusion and caries in lower first permanent molars","2013","Bulletin of Tokyo Dental College","54","4","","209","213","0","1","10.2209/tdcpublication.54.209","https://www.scopus.com/inward/record.uri?eid=2-s2.0-84964922703&doi=10.2209%2Ftdcpublication.54.209&partnerID=40&md5=7b005fa99f10e942aa78fb…	Bronze Open Access","Scopus","2-s2.0-84964922703"
A.G., Ferreira Zandona, Andrea G.; M., Ando, Masatoshi; G., Felix Gomez, Grace; M.A., García-Corretjer, Maria A.; G.J., Eckert, George Joseph; E., Santiago, E.; B.P., Katz, Barry P.; D.T., Zero, Domenick Thomas,"Ferreira Zandona, Andrea G. (57203520974)	Ando, Masatoshi (7402881469)	Felix Gomez, Grace (55801885100)	García-Corretjer, Maria A. (55835095200)	Eckert, George Joseph (23049279900)	Santiago, E. (57214570013)	Katz, Barry P. (7203039756)	Zero, Domenick Thomas (7004297667)","57203520974	7402881469	55801885100	55835095200	23049279900	57214570013	7203039756	7004297667","Longitudinal Analyses of Early Lesions by Fluorescence: An Observational Study","2013","Journal of Dental Research","92","","","S84","S89","0","25","10.1177/0022034513490167","https://www.scopus.com/inward/record.uri?eid=2-s2.0-84883008546&doi=10.1177%2F0022034513490167&partnerID=40&md5=273eeaa33232e76abbda02e4af42a27b","Article","Final","All Open Access	Green Final Open Access	Green Open Access","Scopus","2-s2.0-84883008546"
S., Vanbelle, Sophie; T., Mutsvari, Timothy; D.L., Declerck, Dominique L.; E.M.E.H., Lesaffre, Emmanuel M.E.H.,"Vanbelle, Sophie (16235616700)	Mutsvari, Timothy (36468856900)	Declerck, Dominique L. (7006009601)	Lesaffre, Emmanuel M.E.H. (19135017500)","16235616700	36468856900	7006009601	19135017500","Hierarchical modeling of agreement","2012","Statistics in Medicine","31","28","","3667","3680","0","15","10.1002/sim.5424","https://www.scopus.com/inward/record.uri?eid=2-s2.0-84870249498&doi=10.1002%2Fsim.5424&partnerID=40&md5=1fbab408f45c30e2cd7eabc91f69b355","Article","Final","","Scopus","2-s2.0-84870249498"
A.G., Ferreira Zandona, Andrea G.; E., Santiago, E.; G.J., Eckert, George Joseph; B.P., Katz, Barry P.; S., Pereira de Oliveira, S.; O.R., Capin, Oriana Reis; M.S., Mau, Melissa S.; D.T., Zero, Domenick Thomas,"Ferreira Zandona, Andrea G. (57203520974)	Santiago, E. (57214570013)	Eckert, George Joseph (23049279900)	Katz, Barry P. (7203039756)	Pereira de Oliveira, S. (55341471200)	Capin, Oriana Reis (55340527400)	Mau, Melissa S. (7004493292)	Zero, Domenick Thomas (7004297667)","57203520974	57214570013	23049279900	7203039756	55341471200	55340527400	7004493292	7004297667","The natural history of dental caries lesions: A 4-year observational study","2012","Journal of Dental Research","91","9","","841","846","0","114","10.1177/0022034512455030","https://www.scopus.com/inward/record.uri?eid=2-s2.0-84865271608&doi=10.1177%2F0022034512455030&partnerID=40&md5=425c8eecd55c2f2875a736ab99f7fd91","Article","Final","All Open Access	Green Final Open Access	Green Open Access","Scopus","2-s2.0-84865271608"
T., Mutsvari, Timothy; M.J., García-Zattera, María José; D.L., Declerck, Dominique L.; E.M.E.H., Lesaffre, Emmanuel M.E.H.,"Mutsvari, Timothy (36468856900)	García-Zattera, María José (14035429500)	Declerck, Dominique L. (7006009601)	Lesaffre, Emmanuel M.E.H. (19135017500)","36468856900	14035429500	7006009601	19135017500","Dealing with misclassification and missing data when estimating prevalence and incidence of caries experience","2012","Community Dentistry and Oral Epidemiology","40","SUPPL. 1","","28","35","0","2","10.1111/j.1600-0528.2011.00663.x","https://www.scopus.com/inward/record.uri?eid=2-s2.0-84857774137&doi=10.1111%2Fj.1600-0528.2011.00663.x&partnerID=40&md5=7f9a3de880e2fb9bcc1533329da273…
E., Higashihara, Eiji; V.E., Torres, Vicente E.; A.B., Chapman, Arlene B.; J.J., Grantham, Jared J.; K.T., Bae, Kyongtae Tae; T.J., Watnick, Terry J.; S., Horie, Shigeo; K., Nutahara, Kikuo; J.J., Ouyang, John J.; H.B., Krasa, Holly B.,"Higashihara, Eiji (7006554897)	Torres, Vicente E. (55553766300)	Chapman, Arlene B. (7201567844)	Grantham, Jared J. (57208842045)	Bae, Kyongtae Tae (7102682002)	Watnick, Terry J. (6602908393)	Horie, Shigeo (34770278600)	Nutahara, Kikuo (7003593293)	Ouyang, John J. (7102679257)	Krasa, Holly B. (24344199000)","7006554897	55553766300	7201567844	57208842045	7102682002	6602908393	34770278600	7003593293	7102679257	24344199000","Tolvaptan in autosomal dominant polycystic kidney disease: Three years' experience","2011","Clinical Journal of the American Society of Nephrology","6","10","","2499","2507","0","143","10.2215/CJN.03530411","https://www.scopus.com/inward/record.uri?eid=2-s2.0-80053904548&doi=10.2215%2FCJN.03530411&partnerID=40&md5=616579d7c15a47e2893aeffa46613f26","Article","Final","All Open Access	Bronze Open Access	Green Final Open Access	Green Open Access","Scopus","2-s2.0-80053904548"
M.R., Fontana, Margherita R.; E., Santiago, E.; G.J., Eckert, George Joseph; A.G., Ferreira Zandona, Andrea G.,"Fontana, Margherita R. (7202614895)	Santiago, E. (57214570013)	Eckert, George Joseph (23049279900)	Ferreira Zandona, Andrea G. (57203520974)","7202614895	57214570013	23049279900	57203520974","Risk factors of caries progression in a Hispanic school-aged population","2011","Journal of Dental Research","90","10","","1189","1196","0","32","10.1177/0022034511413927","https://www.scopus.com/inward/record.uri?eid=2-s2.0-80052818451&doi=10.1177%2F0022034511413927&partnerID=40&md5=709859676a5bc0827aa37e3f1b94a004","Article","Final","All Open Access	Green Final Open Access	Green Open Access","Scopus","2-s2.0-80052818451"
M.C.M., Wong, May Chun Mei; E.K.F., Lam, Eddy Kwok Fai; E.C.M., Lo, Edward Chin Man,"Wong, May Chun Mei (26029250900)	Lam, Eddy Kwok Fai (8948421200)	Lo, Edward Chin Man (7101705982)","26029250900	8948421200	7101705982","Analysis of multilevel grouped survival data with time-varying regression coefficients","2011","Statistics in Medicine","30","3","","250","259","0","12","10.1002/sim.4094","https://www.scopus.com/inward/record.uri?eid=2-s2.0-78650926518&doi=10.1002%2Fsim.4094&partnerID=40&md5=cd22b74cc02c505332d27e0e665df60f","Article","Final","","Scopus","2-s2.0-78650926518"
M.R., Fontana, Margherita R.; R.D., Jackson, Richard D.; G.J., Eckert, George Joseph; N.L., Swigonski, Nancy L.; J.R., Chin, Judith R.; A.G., Ferreira Zandona, Andrea G.; M., Ando, Masatoshi; G.K., Stookey, George K.; S.M., Downs, Stephen M.; D.T., Zero, Domenick Thomas,"Fontana, Margherita R. (7202614895)	Jackson, Richard D. (7404309145)	Eckert, George Joseph (23049279900)	Swigonski, Nancy L. (6602661673)	Chin, Judith R. (14824624500)	Ferreira Zandona, Andrea G. (57203520974)	Ando, Masatoshi (7402881469)	Stookey, George K. (7102854256)	Downs, Stephen M. (35298907200)	Zero, Domenick Thomas (7004297667)","7202614895	7404309145	23049279900	6602661673	14824624500	57203520974	7402881469	7102854256	35298907200	7004297667","Identification of caries risk factors in toddlers","2011","Journal of Dental Research","90","2","","209","214","0","58","10.1177/0022034510385458","https://www.scopus.com/inward/record.uri?eid=2-s2.0-79951626115&doi=10.1177%2F0022034510385458&partnerID=40&md5=2a9a65a7fc151eef8fccdb8e84adbab4","Article","Final","All Open Access	Green Final Open Access	Green Open Access","Scopus","2-s2.0-79951626115"
A.I., Ismaïl, Amid Ibrahim; S., Lim, Sungwoo; W., Sohn, Woosung,"Ismaïl, Amid Ibrahim (7201548427)	Lim, Sungwoo (25623563200)	Sohn, Woosung (7004785704)","7201548427	25623563200	7004785704","A transition scoring system of caries increment with adjustment of reversals in longitudinal study: Evaluation using primary tooth surface data","2011","Community Dentistry and Oral Epidemiology","39","1","","61","68","0","22","10.1111/j.1600-0528.2010.00565.x","https://www.scopus.com/inward/record.uri?eid=2-s2.0-78651441880&doi=10.1111%2Fj.1600-0528.2010.00565.x&partnerID=40&md5=2ab…	Green Accepted Open Access	Green Final Open Access	Green Open Access","Scopus","2-s2.0-78651441880"
B.R., Galvão, Beatriz Regalado; P.C.D.R., Neto, Pedro Carlos Da Rocha; R.D.M., Meira, Ridiane De Medeiros; M.R., Galvão, Marília Regalado; N.S., Mendes, Neusa Sales; M.Â.F., Ferreira, Maria Ângela Fernandes,"Galvão, Beatriz Regalado (55530844600)	Neto, Pedro Carlos Da Rocha (57193387796)	Meira, Ridiane De Medeiros (57193386720)	Galvão, Marília Regalado (52563488700)	Mendes, Neusa Sales (8933905200)	Ferreira, Maria Ângela Fernandes (12768130500)","55530844600	57193387796	57193386720	52563488700	8933905200	12768130500","White enamel lesions and their progression from childhood to adolescence: A prospective study","2011","Oral Health and Preventive Dentistry","9","4","","369","374","0","0","10.3290/j.ohpd.a22660","https://www.scopus.com/inward/record.uri?eid=2-s2.0-84857005670&doi=10.3290%2Fj.ohpd.a22660&partnerID=40&md5=b3d35a9c2b92dcd4936b9e6d56f3bcfa","Article","Final","","Scopus","2-s2.0-8485700…
M.J., García-Zattera, María José; T., Mutsvari, Timothy; A., Jara, Alejandro; D.L., Declerck, Dominique L.; E.M.E.H., Lesaffre, Emmanuel M.E.H.,"García-Zattera, María José (14035429500)	Mutsvari, Timothy (36468856900)	Jara, Alejandro (25629702000)	Declerck, Dominique L. (7006009601)	Lesaffre, Emmanuel M.E.H. (19135017500)","14035429500	36468856900	25629702000	7006009601	19135017500","Correcting for misclassification for a monotone disease process with an application in dental research","2010","Statistics in Medicine","29","30","","3103","3117","0","19","10.1002/sim.3906","https://www.scopus.com/inward/record.uri?eid=2-s2.0-78650246608&doi=10.1002%2Fsim.3906&partnerID=40&md5=683b094e9ec70dddf0c40d34d0659f45","Article","Final","","Scopus","2-s2.0-78650246608"
S., Dias, Sofia; N.J., Welton, Nicky J.; V.C.C.C.C., Marinho, V. C. C. Coelho Catão; G., Salanti, Georgia; J.P., Higgins, Julian P.t.; A.E., Ades, Anthony E.,"Dias, Sofia (14832378300)	Welton, Nicky J. (9337815800)	Marinho, V. C. C. Coelho Catão (7004346070)	Salanti, Georgia (55927919500)	Higgins, Julian P.t. (57307017300)	Ades, Anthony E. (35498825600)","14832378300	9337815800	7004346070	55927919500	57307017300	35498825600","Estimation and adjustment of bias in randomized evidence by using mixed treatment comparison meta-analysis","2010","Journal of the Royal Statistical Society. Series A: Statistics in Society","173","3","","613","629","0","70","10.1111/j.1467-985X.2010.00639.x","https://www.scopus.com/inward/record.uri?eid=2-s2.0-77954764836&doi=10.1111%2Fj.1467-985X.2010.00639.x&partnerID=40&md5=aa25…	Bronze Open Access","Scopus","2-s2.0-77954764836"
S., Afroughi, Solaiman; S., Faghihzadeh, Soghrat; M., Jafari-Khaledi, Majid; M., Ghandehari-Motlagh, Mehdi,"Afroughi, Solaiman (35776238700)	Faghihzadeh, Soghrat (35242153300)	Jafari-Khaledi, Majid (23097853200)	Ghandehari-Motlagh, Mehdi (26659100300)","35776238700	35242153300	23097853200	26659100300","Dental caries analysis in 3-5 years old children: A spatial modelling","2010","Archives of Oral Biology","55","5","","374","378","0","10","10.1016/j.archoralbio.2010.03.008","https://www.scopus.com/inward/record.uri?eid=2-s2.0-77950863456&doi=10.1016%2Fj.archoralbio.2010.03.008&partnerID=40&md5=d6d77caaffd6d715a8bbbd7e59223428","Article","Final","","Scopus","2-s2.0-77950863456"
E., Warren, Emma; C.A., Pollicino, Christine A.; B.H., Curtis, Bradley H.; R.W., Evans, Robin Wendell; A., Sbaraini, Alexandra; E., Schwarz, Eli,"Warren, Emma (7005363811)	Pollicino, Christine A. (9636498500)	Curtis, Bradley H. (18036689300)	Evans, Robin Wendell (55713798700)	Sbaraini, Alexandra (18038473800)	Schwarz, Eli (7202730481)","7005363811	9636498500	18036689300	55713798700	18038473800	7202730481","Modeling the long-term cost-effectiveness of the caries management system in an Australian population","2010","Value in Health","13","6","","750","760","0","21","10.1111/j.1524-4733.2010.00759.x","https://www.scopus.com/inward/record.uri?eid=2-s2.0-77956386784&doi=10.1111%2Fj.1524-4733.2010.00759.x&partnerID=40&md5=fb73802a967b6cb3ff15e10a6ad05fac","Article","Final","All Open Access	Bronze Open Access","Scopus","2-s2.0-77956386784"
A.I., Ismaïl, Amid Ibrahim; W., Sohn, Woosung; S., Lim, Sungwoo; J.M., Willem, Jenefer M.,"Ismaïl, Amid Ibrahim (7201548427)	Sohn, Woosung (7004785704)	Lim, Sungwoo (25623563200)	Willem, Jenefer M. (23468140200)","7201548427	7004785704	25623563200	23468140200","Predictors of dental caries progression in primary teeth","2009","Journal of Dental Research","88","3","","270","275","0","105","10.1177/0022034508331011","https://www.scopus.com/inward/record.uri?eid=2-s2.0-65349126993&doi=10.1177%2F0022034508331011&partnerID=40&md5=b73caf29f1b6df2538e3ec34cb7a3ecc","Article","Final","All Open Access	Green Final Open Access	Green Open Access","Scopus","2-s2.0-65349126993"
S., Tianviwat, Sukanya; S.A., Birch, Stephen A.; V., Chongsuvivatwong, Virasakdi,"Tianviwat, Sukanya (23490370400)	Birch, Stephen A. (57219458626)	Chongsuvivatwong, Virasakdi (7003394792)","23490370400	57219458626	7003394792","Comparison of the effects of secondary prevention in schoolchildren between hospitals with and without mobile dental services in Southern Thailand.","2009","Journal of Oral Science","51","1","","97","102","0","1","10.2334/josnusd.51.97","https://www.scopus.com/inward/record.uri?eid=2-s2.0-68949118022&doi=10.2334%2Fjosnusd.51.97&partnerID=40&md5=44a5ffcb74e650a5ce3018f289be337c","Arti…	Bronze Open Access","Scopus","2-s2.0-68949118022"
S., Tianviwat, Sukanya; V., Chongsuvivatwong, Virasakdi; B., Sirisakulveroj, B.,"Tianviwat, Sukanya (23490370400)	Chongsuvivatwong, Virasakdi (7003394792)	Sirisakulveroj, B. (25926083100)","23490370400	7003394792	25926083100","Loss of sealant retention and subsequent caries development","2008","Community Dental Health","25","4","","216","220","0","20","10.1922/CDH_2135Tianviwat05","https://www.scopus.com/inward/record.uri?eid=2-s2.0-57749083215&doi=10.1922%2FCDH_2135Tianviwat05&partnerID=40&md5=b3852f3204c6e611a3bbf4be61a735bc","Article","Final","","Scopus","2-s2.0-57749083215"
A., Komárek, Arnošt; E.M.E.H., Lesaffre, Emmanuel M.E.H.,"Komárek, Arnošt (10139603800)	Lesaffre, Emmanuel M.E.H. (19135017500)","10139603800	19135017500","Bayesian accelerated failure time model with multivariate doubly interval-censored data and flexible distributional assumptions","2008","Journal of the American Statistical Association","103","482","","523","533","0","48","10.1198/016214507000000563","https://www.scopus.com/inward/record.uri?eid=2-s2.0-49549124978&doi=10.1198%2F016214507000000563&partnerID=40&md5=14d8d72e17267891475…	Green Accepted Open Access	Green Open Access","Scopus","2-s2.0-49549124978"
M.V., Morgan, Michael Vivian; G.G., Adams, Geoffrey Grant; D.L., Bailey, Denise Louise; C.E., Tsao, Claudine Elizabeth; S.L., Fischman, Stuart L.; E.C., Reynolds, Eric C.,"Morgan, Michael Vivian (7403025273)	Adams, Geoffrey Grant (57216105298)	Bailey, Denise Louise (24281140700)	Tsao, Claudine Elizabeth (16640627300)	Fischman, Stuart L. (7005847360)	Reynolds, Eric C. (35550178300)","7403025273	57216105298	24281140700	16640627300	7005847360	35550178300","The anticariogenic effect of sugar-free gum containing CPP-ACP nanocomplexes on approximal caries determined using digital bitewing radiography","2008","Caries Research","42","3","","171","184","0","151","10.1159/000128561","https://www.scopus.com/inward/record.uri?eid=2-s2.0-42449119799&doi=10.1159%2F000128561&partnerID=40&md5=e39b40e0aba0242cb2bcbec01c21bc87","Article","Final","Al…	Bronze Open Access","Scopus","2-s2.0-42449119799"
P., Arrow, Peter,"Arrow, Peter (6603407163)","6603407163","Incidence and progression of approximal carious lesions among school children in Western Australia","2007","Australian Dental Journal","52","3","","216","226","0","29","10.1111/j.1834-7819.2007.tb00492.x","https://www.scopus.com/inward/record.uri?eid=2-s2.0-35248851187&doi=10.1111%2Fj.1834-7819.2007.tb00492.x&partnerID=40&md5=b7596e4cc911…	Bronze Open Access","Scopus","2-s2.0-35248851187"
T.J.H., Mattousch, Thomas J H; M.H., van der Veen, Monique Harriët; A., Zentner, Andrej,"Mattousch, Thomas J H (15834983600)	van der Veen, Monique Harriët (7005154039)	Zentner, Andrej (7003457902)","15834983600	7005154039	7003457902","Caries lesions after orthodontic treatment followed by quantitative light-induced fluorescence: A 2-year follow-up","2007","European Journal of Orthodontics","29","3","","294","298","0","104","10.1093/ejo/cjm008","https://www.scopus.com/inward/record.uri?eid=2-s2.0-34548458584&doi=10.1093%2Fejo%2Fcjm008&partnerID=40&md5=86d5820191b6eadb10b170615b12e033","Article","Final","All Open Ac…	Bronze Open Access","Scopus","2-s2.0-34548458584"
D., Karlis, Dimitris; I., Ntzoufras, Ioannis,"Karlis, Dimitris (6603688630)	Ntzoufras, Ioannis (6508293433)","6603688630	6508293433","Bayesian analysis of the differences of count data","2006","Statistics in Medicine","25","11","","1885","1905","0","73","10.1002/sim.2382","https://www.scopus.com/inward/record.uri?eid=2-s2.0-33744822176&doi=10.1002%2Fsim.2382&partnerID=40&md5=36c80e36a53986f5f5816f8201311dcd","Article","Final","","Scopus","2-s2.0-33744822176"
D.T., Kopycka-Kȩdzierawski, Dorota T.; R.J., Billings, Ronald J.,"Kopycka-Kȩdzierawski, Dorota T. (6507746629)	Billings, Ronald J. (7102808717)","6507746629	7102808717","Application of nonhomogenous Markov models for analyzing longitudinal caries risk","2006","Community Dentistry and Oral Epidemiology","34","2","","123","129","0","6","10.1111/j.1600-0528.2006.00268.x","https://www.scopus.com/inward/record.uri?eid=2-s2.0-33644818006&doi=10.1111%2Fj.1600-0528.2006.00268.x&partnerID=40&md5=474ce60bbae28e3abcef928368e81f50","Article","Final","","Scopus",…
S.O.M., Manda, Samuel Om M.; M.S., Gilthorpe, Mark S.; T., Yu-Kang, Tu; A., Blance, Andrew; M.T., Mayhew, Martin T.,"Manda, Samuel Om M. (6603374886)	Gilthorpe, Mark S. (7005082915)	Yu-Kang, Tu (7201525590)	Blance, Andrew (10140258600)	Mayhew, Martin T. (7006190834)","6603374886	7005082915	7201525590	10140258600	7006190834","A Bayesian analysis of amalgam restorations in the Royal Air Force using the counting process approach with nested frailty effects","2005","Statistical Methods in Medical Research","14","6","","567","578","0","7","10.1191/0962280205sm419oa","https://www.scopus.com/inward/record.uri?eid=2-s2.0-29244486775&doi=10.1191%2F0962280205sm419oa&partnerID=40&md5=961922ca912c4c38ada3163467a2080…
S.M., Mwalili, Samuel Musili; E.M.E.H., Lesaffre, Emmanuel M.E.H.; D.L., Declerck, Dominique L.,"Mwalili, Samuel Musili (6506944867)	Lesaffre, Emmanuel M.E.H. (19135017500)	Declerck, Dominique L. (7006009601)","6506944867	19135017500	7006009601","A Bayesian ordinal logistic regression model to correct for interobserver measurement error in a geographical oral health study","2005","Journal of the Royal Statistical Society. Series C: Applied Statistics","54","1","","77","93","0","40","10.1111/j.1467-9876.2005.00471.x","https://www.scopus.com/inward/record.uri?eid=2-s2.0-12844275997&doi=10.1111%2Fj.1467-9876.2005.00471.x&partner…	Bronze Open Access","Scopus","2-s2.0-12844275997"
M.C.M., Wong, May Chun Mei; E.K.F., Lam, Eddy Kwok Fai; E.C.M., Lo, Edward Chin Man,"Wong, May Chun Mei (26029250900)	Lam, Eddy Kwok Fai (8948421200)	Lo, Edward Chin Man (7101705982)","26029250900	8948421200	7101705982","Bayesian analysis of clustered interval-censored data","2005","Journal of Dental Research","84","9","","817","821","0","34","10.1177/154405910508400907","https://www.scopus.com/inward/record.uri?eid=2-s2.0-27244434834&doi=10.1177%2F154405910508400907&partnerID=40&md5=b9a4cd49f39f6a47ec42c213d1e76cd0","Article","Final","","Scopus","2-s2.0-27244434834"
R.B., Quinoñez, Rocío Beatriz; S.M., Downs, Stephen M.; D.A., Shugars, Daniel A.; J.D., Christensen, John D.; W.F., Vann, William Felix,"Quinoñez, Rocío Beatriz (6701652240)	Downs, Stephen M. (35298907200)	Shugars, Daniel A. (7006392549)	Christensen, John D. (55425907900)	Vann, William Felix (7005921055)","6701652240	35298907200	7006392549	55425907900	7005921055","Assessing cost-effectiveness of sealant placement in children","2005","Journal of Public Health Dentistry","65","2","","82","89","0","53","10.1111/j.1752-7325.2005.tb02791.x","https://www.scopus.com/inward/record.uri?eid=2-s2.0-17844402228&doi=10.1111%2Fj.1752-7325.2005.tb02791.x&partnerID=40&md5=aa11ce1fd849df8894ba052e19a020a0","Article","Final","","Scopus","2-s2.0-17844402228"
A.P., Vanderas, Apostole P.; K., Kavvadia, Katerina; L., Papagiannoulis, Liza,"Vanderas, Apostole P. (7004153285)	Kavvadia, Katerina (6602631775)	Papagiannoulis, Liza (6604060872)","7004153285	6602631775	6604060872","Development of caries in permanent first molars adjacent to primary second molars with interproximal caries: Four-year prospective radiographic study","2004","Pediatric Dentistry","26","4","","362","368","0","24","","https://www.scopus.com/inward/record.uri?eid=2-s2.0-4644307757&partnerID=40&md5=189d4ea7e0ae21308fdbdeb4f81848ba","Article","Final","","Scopus","2-s2.0-4644307757"
V., Qvist, Vibeke; L., Laurberg, Lone; A., Poulsen, Agneta; P.T., Teglers, Poul Thorpen,"Qvist, Vibeke (7004680651)	Laurberg, Lone (6506046724)	Poulsen, Agneta (18341749900)	Teglers, Poul Thorpen (6603208644)","7004680651	6506046724	18341749900	6603208644","Class II restorations in primary teeth: 7-Year study on three resin-modified glass ionomer cements and a compomer","2004","European Journal of Oral Sciences","112","2","","188","196","0","57","10.1111/j.1600-0722.2004.00117.x","https://www.scopus.com/inward/record.uri?eid=2-s2.0-2342622589&doi=10.1111%2Fj.1600-0722.2004.00117.x&partnerID=40&md5=cb5521d714d95059bc2d87f67c644195","Arti…
V., Qvist, Vibeke; L., Laurberg, Lone; A., Poulsen, Agneta; P.T., Teglers, Poul Thorpen,"Qvist, Vibeke (7004680651)	Laurberg, Lone (6506046724)	Poulsen, Agneta (18341749900)	Teglers, Poul Thorpen (6603208644)","7004680651	6506046724	18341749900	6603208644","Eight-year study on conventional glass ionomer and amalgam restorations in primary teeth","2004","Acta Odontologica Scandinavica","62","1","","37","45","0","58","10.1080/00016350310008689","https://www.scopus.com/inward/record.uri?eid=2-s2.0-1642379316&doi=10.1080%2F00016350310008689&partnerID=40&md5=32adc3ae246a3dbc279819430a44f9f0","Article","Final","","Scopus","2-s2.0-1642379316"
S., Shi, Sizhen; Q., Deng, Qing; Y., Hayashi, Yoshihiro; M., Yakushiji, Masashi; Y., Machida, Yukio; Q., Liang, Qin,"Shi, Sizhen (7402200544)	Deng, Qing (36765478600)	Hayashi, Yoshihiro (57225968819)	Yakushiji, Masashi (7102765854)	Machida, Yukio (7201448218)	Liang, Qin (21534914500)","7402200544	36765478600	57225968819	7102765854	7201448218	21534914500","A follow-up study on three caries activity tests","2003","Journal of Clinical Pediatric Dentistry","27","4","","359","364","0","13","10.17796/jcpd.27.4.522043767n014735","https://www.scopus.com/inward/record.uri?eid=2-s2.0-0142029567&doi=10.17796%2Fjcpd.27.4.522043767n014735&partnerID=40&md5=fbaf6e51021d0c4a61b8a39c4100283c","Article","Final","","Scopus","2-s2.0-0142029567"
U., Helfenstein, Ulrich; G.D., Menghini, Giorgio D.; M., Steiner, Marcel; F., Murati, Francesca,"Helfenstein, Ulrich (7003712677)	Menghini, Giorgio D. (7004460484)	Steiner, Marcel (56262784800)	Murati, Francesca (6504138044)","7003712677	7004460484	56262784800	6504138044","An example of complex modelling in dentistry using Markov chain Monte Carlo (MCMC) simulation","2002","Community Dental Health","19","3","","152","160","0","4","","https://www.scopus.com/inward/record.uri?eid=2-s2.0-0036729592&partnerID=40&md5=43deebc7f7470381ead233eb10f66dda","Article","Final","","Scopus","2-s2.0-0036729592"
R., Krishnakumar, R.; S., Singh, Subash; V.V.S., Reddy, Vulavala Venkata Subba,"Krishnakumar, R. (57215623101)	Singh, Subash (57037265400)	Reddy, Vulavala Venkata Subba (6602289804)","57215623101	57037265400	6602289804","Comparison of levels of mutans streptococci and lactobacilli in children with nursing bottle caries, rampant caries, healthy children with 3-5 dmft/DMFT and healthy caries free children.","2002","Journal of Indian Society of Pedodontics and Preventive Dentistry","20","1","","1","5","0","8","","https://www.scopus.com/inward/record.uri?eid=2-s2.0-0036513911&partnerID=40&md5=586bef43f82…
H.C., Stenlund, Hans C.; I.A., Mejàre, Ingegerd A.; C., Källestäl, Carina,"Stenlund, Hans C. (24433054400)	Mejàre, Ingegerd A. (55933898800)	Källestäl, Carina (55947546900)","24433054400	55933898800	55947546900","Caries rates related to approximal caries at ages 11-13: A 10-year follow-up study in sweden","2002","Journal of Dental Research","81","7","","455","458","0","29","10.1177/154405910208100704","https://www.scopus.com/inward/record.uri?eid=2-s2.0-0035983859&doi=10.1177%2F154405910208100704&partnerID=40&md5=648b58cf148a9fb955ec7e0a592d6a14","Article","Final","","Scopus","2-s2.0-0035983…
J.I., Virtanen, Jorma I.,"Virtanen, Jorma I. (57190000344)","57190000344","Changes and trends in attack distributions and progression of dental caries in three age cohorts in Finland","2001","Journal of Epidemiology and Biostatistics","6","4","","325","329","0","8","10.1080/13595220152601792","https://www.scopus.com/inward/record.uri?eid=2-s2.0-0035208172&doi=10.1080%2F13595220152601792&partnerID…
M.L., Mattila, Marja Leena; P.T.K., Rautava, Päivi Tuire K.; P., Paunio, Päivi; A.T.T., Ojanlatva, Ansa T.T.; L., Hyssälä, Liisa; H.Y.M., Helenius, Hans Ylermi Matias; M.L., Sillanpää, Matti L.,"Mattila, Marja Leena (7101777578)	Rautava, Päivi Tuire K. (7003331105)	Paunio, Päivi (6602820450)	Ojanlatva, Ansa T.T. (57193261949)	Hyssälä, Liisa (6603511719)	Helenius, Hans Ylermi Matias (7006274465)	Sillanpää, Matti L. (55581607300)","7101777578	7003331105	6602820450	57193261949	6603511719	7006274465	55581607300","Caries Experience and Caries Increments at 10 Years of Age","2001","Caries Research","35","6","","435","441","0","31","10.1159/000047487","https://www.scopus.com/inward/record.uri?eid=2-s2.0-0035525004&doi=10.1159%2F000047487&partnerID=40&md5=4ac0bfab37e1de7c6438c73489e4b6b6","Article","Final","","Scopus","2-s2.0-0035525004"
A.L., Neely, Anthony L.; T.R., Holford, Theodore R.; H.A., Löe, Harald A.; Å., Ånerud, Åge; H., Boysen, Hans,"Neely, Anthony L. (7005262417)	Holford, Theodore R. (7007135966)	Löe, Harald A. (7103064570)	Ånerud, Åge (6602840130)	Boysen, Hans (7004836295)","7005262417	7007135966	7103064570	6602840130	7004836295","The Natural History of Periodontal Disease in Man. Risk Factors for Progression of Attachment Loss in Individuals Receiving No Oral Health Care","2001","Journal of Periodontology","72","8","","1006","1015","0","68","10.1902/jop.2001.72.8.1006","https://www.scopus.com/inward/record.uri?eid=2-s2.0-0035433883&doi=10.1902%2Fjop.2001.72.8.1006&partnerID=40&md5=6b69c6e896a6f9ea493a82441383…
G., Maupomé, Gerardo; J.D., Shulman, Jay D.; D.C., Clark, Don Christopher; S.M., Levy, Steven Marc; J., Berkowitz, Jonathan,"Maupomé, Gerardo (7005579001)	Shulman, Jay D. (7006489078)	Clark, Don Christopher (55449396700)	Levy, Steven Marc (7402774846)	Berkowitz, Jonathan (7005315001)","7005579001	7006489078	55449396700	7402774846	7005315001","Tooth-Surface Progression and Reversal Changes in Fluoridated and No-Longer-Fluoridated Communities over a 3-Year Period","2001","Caries Research","35","2","","95","105","0","15","10.1159/000047439","https://www.scopus.com/inward/record.uri?eid=2-s2.0-0035287472&doi=10.1159%2F000047439&partnerID=40&md5=67dc99055c78d9635303aa90c843b289","Article","Final","","Scopus","2-s2.0-0035287472"
H.D., Rodd, Helen Dawn; F.M., Boissonade, Fiona M.,"Rodd, Helen Dawn (57191436907)	Boissonade, Fiona M. (6701529226)","57191436907	6701529226","Substance P expression in human tooth pulp in relation to caries and pain experience","2000","European Journal of Oral Sciences","108","6","","467","474","0","81","10.1034/j.1600-0722.2000.00924.x","https://www.scopus.com/inward/record.uri?eid=2-s2.0-0034571251&doi=10.1034%2Fj.1600-0722.2000.00924.x&partnerID=40&md5=876450588a805ea92271d7a56de60b30","Article","Final","","Scopus","2-s…
K.B., Hallett, Kerrod B.,"Hallett, Kerrod B. (7004266659)","7004266659","Early childhood caries--a new name for an old problem.","2000","Annals of the Royal Australasian College of Dental Surgeons","15","","","268","275","0","11","","https://www.scopus.com/inward/record.uri?eid=2-s2.0-0034303868&partnerID=40&md5=3289b29e985f05a17fc0ff0a05f4769d","Article","Final","","Scopus","2-s2.0-0034303868"
F.J., Ramos-Gómez, Francisco J.; A.M., Petru, Ann M.; J.F., Hilton, Joan F.; A.J., Canchola, Alison J.; D.W., Wara, Diane W.; J.S., Greenspan, John S.,"Ramos-Gómez, Francisco J. (7004489713)	Petru, Ann M. (57198394936)	Hilton, Joan F. (7201843777)	Canchola, Alison J. (36868248400)	Wara, Diane W. (7007118358)	Greenspan, John S. (35421260600)","7004489713	57198394936	7201843777	36868248400	7007118358	35421260600","Oral manifestations and dental status in paediatric HIV infection","2000","International Journal of Paediatric Dentistry","10","1","","3","11","0","37","10.1046/j.1365-263x.2000.00170.x","https://www.scopus.com/inward/record.uri?eid=2-s2.0-0034157440&doi=10.1046%2Fj.1365-263x.2000.00170.x&partnerID=40&md5=6086eaf41c440df33d740025df2b409d","Article","Final","","Scopus","2-s2.0-003415…
U., Helfenstein, Ulrich; M., Steiner, Marcel; G.D., Menghini, Giorgio D.,"Helfenstein, Ulrich (7003712677)	Steiner, Marcel (56262784800)	Menghini, Giorgio D. (7004460484)","7003712677	56262784800	7004460484","An outline of graphical Markov models in dentistry","1999","Community Dental Health","16","4","","220","226","0","3","","https://www.scopus.com/inward/record.uri?eid=2-s2.0-0033250286&partnerID=40&md5=bf45cf1f5eadb25127480a600bd08eb4","Article","Final","","Scopus","2-s2.0-0033250286"
G.E., Minah, Glenn E.,"Minah, Glenn E. (7004610833)","7004610833","Subtraction radiography of dentinal caries-like lesions induced in vitro by cariogenic bacteria","1998","Pediatric Dentistry","20","5","","345","349","0","2","","https://www.scopus.com/inward/record.uri?eid=2-s2.0-0032150415&partnerID=40&md5=3fedd4834ca79dabd43752fc42b4e5a9","Article","Final","","Scopus","2-s2.0-0032150415"
M.C., Downer, Martin C.; D.R., Moles, David R.,"Downer, Martin C. (7102927402)	Moles, David R. (7004350944)","7102927402	7004350944","Health gain from restorative dental treatment evaluated by computer simulation","1998","Community Dental Health","15","1","","32","39","0","16","","https://www.scopus.com/inward/record.uri?eid=2-s2.0-0032012315&partnerID=40&md5=8010a97179ee615494df73816e6428c4","Article","Final","","Scopus","2-s2.0-0032012315"
P.S., Ollila, Päivi S.; M.H., Renko, Marjo H.; M.K., Uhari, Matti K.; M.A., Larmas, Markku Antero,"Ollila, Päivi S. (6603036376)	Renko, Marjo H. (6701488507)	Uhari, Matti K. (7004514802)	Larmas, Markku Antero (7005144368)","6603036376	6701488507	7004514802	7005144368","Prolonged pacifier-sucking and use of a nursing bottle at night: Possible risk factors for dental caries in children","1998","Acta Odontologica Scandinavica","56","4","","233","237","0","26","10.1080/00016359850142853","https://www.scopus.com/inward/record.uri?eid=2-s2.0-0032133377&doi=10.1080%2F00016359850142853&partnerID=40&md5=b869ee9f05df8dfb50e5699e3488290c","Article","Final",""…
D.L., Mahony, Deborah L.; A.M., Martinelli, Angela Maria,"Mahony, Deborah L. (7006101065)	Martinelli, Angela Maria (7101638002)","7006101065	7101638002","A five-year-old with a dental abscess: a case study.","1998","Clinical Excellence for Nurse Practitioners","2","4","","202","205","0","2","","https://www.scopus.com/inward/record.uri?eid=2-s2.0-0032106795&partnerID=40&md5=bbe5710d9667c03ca1627e7b6d3bd44c","Article","Final","","Scopus","2-s2.0-0032106795"
P., Utriainen, Pekka; K., Pahkala, Kimmo; J., Kentala, Jukka; P.J., Laippala, Pékka J.; K.J., Mattila, Kari J.,"Utriainen, Pekka (6602480979)	Pahkala, Kimmo (6603862953)	Kentala, Jukka (6506204564)	Laippala, Pékka J. (35595231700)	Mattila, Kari J. (7102595626)","6602480979	6603862953	6506204564	35595231700	7102595626","Changes in the oral health of adolescents treated by the Finnish public dental services between the ages of 13 and 15 years","1998","Community Dentistry and Oral Epidemiology","26","3","","149","154","0","10","10.1111/j.1600-0528.1998.tb01942.x","https://www.scopus.com/inward/record.uri?eid=2-s2.0-0032087651&doi=10.1111%2Fj.1600-0528.1998.tb01942.x&partnerID=40&md5=0917b26ae14ae1cfd7…
T.A., Al-Shalan, Thakib A.,"Al-Shalan, Thakib A. (6603267287)","6603267287","Primary incisor decay before age 4 as a risk factor for future dental caries","1997","Pediatric Dentistry","19","1","","37","41","0","91","","https://www.scopus.com/inward/record.uri?eid=2-s2.0-0030637256&partnerID=40&md5=65767c353b146636fb90c36b26eff8dd","Article","Final","","Scopus","2-s2.0-0030637256"
H.P., Lawrence, Herenia P.; A., Sheiham, Aubrey,"Lawrence, Herenia P. (26643510000)	Sheiham, Aubrey (7102814490)","26643510000	7102814490","Caries progression in 12-to 16-year-old schoolchildren in fluoridated and fluoride-deficient areas in Brazil","1997","Community Dentistry and Oral Epidemiology","25","6","","402","411","0","32","10.1111/j.1600-0528.1997.tb01730.x","https://www.scopus.com/inward/record.uri?eid=2-s2.0-0031309878&doi=10.1111%2Fj.1600-0528.1997.tb01730.x&partnerID=40&md5=5884bb1ffb695875d22f29aa888b40f6"…
G., Nikiforuk, Gordon,"Nikiforuk, Gordon (7003473708)","7003473708","Optimal recall intervals in child dental care.","1997","Journal of the Canadian Dental Association","63","8","","618","624","0","2","","https://www.scopus.com/inward/record.uri?eid=2-s2.0-0031227503&partnerID=40&md5=7a10de2165ca0de1e77912c0f7743418","Article","Final","","Scopus","2-s2.0-0031227503"
N., Lunder, N.; F.R., von der Fehrb, F. R.,"Lunder, N. (57195121012)	von der Fehrb, F. R. (57195123654)","57195121012	57195123654","Approximal Cavitation Related to Bite-Wing Image and Caries Activity in Adolescents","1996","Caries Research","30","2","","143","147","0","47","10.1159/000262151","https://www.scopus.com/inward/record.uri?eid=2-s2.0-0030344363&doi=10.1159%2F000262151&partnerID=40&md5=ca667618ded0deea3688390f51a66a47","Article","Final","","Scopus","2-s2.0-0030344363"
L.J., Brown, L. Jackson; R.H., Selwitz, Robert H.,"Brown, L. Jackson (35560461200)	Selwitz, Robert H. (6701671809)","35560461200	6701671809","The Impact of Recent Changes in the Epidemiology of Dental Caries on Guidelines for the Use of Dental Sealants","1995","Journal of Public Health Dentistry","55","5","","274","291","0","72","10.1111/j.1752-7325.1995.tb02382.x","https://www.scopus.com/inward/record.uri?eid=2-s2.0-0029433876&doi=10.1111%2Fj.1752-7325.1995.tb02382.x&partnerID=40&md5=75240a576a71b9d4cb18bb4bdfaca559","Art…
J., Albandar, J.; Y.D.P., Buischi, Yvonne De Paiva; P.A.T., Axelsson, Per A.T.,"Albandar, J. (56236594900)	Buischi, Yvonne De Paiva (6603037450)	Axelsson, Per A.T. (57196114996)","56236594900	6603037450	57196114996","Caries lesions and dental restorations as predisposing factors in the progression of periodontal diseases in adolescents. A 3-year longitudinal study.","1995","Journal of Periodontology","66","4","","249","254","0","76","10.1902/jop.1995.66.4.249","https://www.scopus.com/inward/record.uri?eid=2-s2.0-0029284196&doi=10.1902%2Fjop.1995.66.4.249&partnerID=40&md5=db4836bbe08cb7bb5ac9e212…
J., Albandar, J.; Y.D.P., Buischi, Yvonne De Paiva; L.B., Oliveira, Luciene B.; P.A.T., Axelsson, Per A.T.,"Albandar, J. (56236594900)	Buischi, Yvonne De Paiva (6603037450)	Oliveira, Luciene B. (57192347846)	Axelsson, Per A.T. (57196114996)","56236594900	6603037450	57192347846	57196114996","Lack of effect of oral hygiene training on periodontal disease progression over 3 years in adolescents.","1995","Journal of Periodontology","66","4","","255","260","0","27","10.1902/jop.1995.66.4.255","https://www.scopus.com/inward/record.uri?eid=2-s2.0-0029283840&doi=10.1902%2Fjop.1995.66.4.255&partnerID=40&md5=82af85c4de1988886b9c4a66e9dd39bd","Article","Final","","Scopus","2-s2.0…
E.J., Kay, Elizabeth J.; N.M., Nuttall, Nigel Michael,"Kay, Elizabeth J. (7203045906)	Nuttall, Nigel Michael (7005246426)","7203045906	7005246426","An example of the application of Markov models in dentistry--a prediction of the fate of molar teeth in 12-year-old Scottish children.","1993","Community Dental Health","10","3","","217","223","0","5","","https://www.scopus.com/inward/record.uri?eid=2-s2.0-0027654274&partnerID=40&md5=e055136de037b6f1c21c4b2d942e951f","Article","Final","","Scopus","2-s2.0-0027654274"

## Sheet: Scopus tiab exclusion
Supplementary Table 5. Exclusion or inclusion for full text screening of Scopus search results based on a title/abstract screening.
EID	Duplicate	Inclusion for full text screening	Exclusion: topic does not fit	Exclusion: not on children	Exclusion: not in English	Notes
2-s2.0-105007361414	TRUE	FALSE	FALSE	FALSE	FALSE
2-s2.0-105011720010	FALSE	TRUE	FALSE	FALSE	FALSE
2-s2.0-85209732652	FALSE	FALSE	TRUE	FALSE	FALSE
2-s2.0-85180408807	FALSE	FALSE	TRUE	TRUE	FALSE
2-s2.0-85175168010	TRUE	FALSE	FALSE	FALSE	FALSE
2-s2.0-85178545170	TRUE	FALSE	FALSE	FALSE	FALSE
2-s2.0-85165507803	TRUE	FALSE	FALSE	FALSE	FALSE
2-s2.0-85167444765	TRUE	FALSE	FALSE	FALSE	FALSE
2-s2.0-85130994098	TRUE	FALSE	FALSE	FALSE	FALSE
2-s2.0-85141390576	TRUE	FALSE	FALSE	FALSE	FALSE
2-s2.0-85144060915	FALSE	FALSE	TRUE	FALSE	FALSE
2-s2.0-85130504884	TRUE	FALSE	FALSE	FALSE	FALSE
2-s2.0-85113536079	TRUE	FALSE	FALSE	FALSE	FALSE
2-s2.0-85097986517	FALSE	TRUE	FALSE	FALSE	FALSE
2-s2.0-85129234524	FALSE	TRUE	FALSE	FALSE	FALSE
2-s2.0-85135620207	FALSE	FALSE	TRUE	FALSE	FALSE
2-s2.0-85132455707	TRUE	FALSE	FALSE	FALSE	FALSE
2-s2.0-85119320547	TRUE	FALSE	FALSE	FALSE	FALSE
2-s2.0-85116847581	FALSE	TRUE	FALSE	FALSE	FALSE
2-s2.0-85114337869	FALSE	FALSE	TRUE	FALSE	FALSE
2-s2.0-85126832852	FALSE	FALSE	TRUE	FALSE	FALSE
2-s2.0-85092243544	FALSE	TRUE	FALSE	FALSE	FALSE
2-s2.0-85086253177	TRUE	FALSE	FALSE	FALSE	FALSE
2-s2.0-85071342529	TRUE	FALSE	FALSE	FALSE	FALSE
2-s2.0-85080932241	TRUE	FALSE	FALSE	FALSE	FALSE
2-s2.0-85077765539	FALSE	TRUE	FALSE	FALSE	FALSE
2-s2.0-85090719721	TRUE	FALSE	FALSE	FALSE	FALSE
2-s2.0-85077338560	TRUE	FALSE	FALSE	FALSE	FALSE
2-s2.0-85050274456	TRUE	FALSE	FALSE	FALSE	FALSE
2-s2.0-85061914427	TRUE	FALSE	FALSE	FALSE	FALSE
2-s2.0-85063025366	TRUE	FALSE	FALSE	FALSE	FALSE
2-s2.0-85061404651	TRUE	FALSE	FALSE	FALSE	FALSE
2-s2.0-85056587502	TRUE	FALSE	FALSE	FALSE	FALSE
2-s2.0-85042732457	TRUE	FALSE	FALSE	FALSE	FALSE
2-s2.0-85040999005	TRUE	FALSE	FALSE	FALSE	FALSE
2-s2.0-85045246890	FALSE	FALSE	TRUE	FALSE	FALSE
2-s2.0-85030711501	TRUE	FALSE	FALSE	FALSE	FALSE
2-s2.0-85049007085	TRUE	FALSE	FALSE	FALSE	FALSE
2-s2.0-85041329594	TRUE	FALSE	FALSE	FALSE	FALSE
2-s2.0-85021838914	TRUE	FALSE	FALSE	FALSE	FALSE
2-s2.0-85021100546	TRUE	FALSE	FALSE	FALSE	FALSE
2-s2.0-84994251904	FALSE	TRUE	FALSE	FALSE	FALSE
2-s2.0-85003944807	FALSE	FALSE	TRUE	FALSE	FALSE
2-s2.0-85083932602	FALSE	TRUE	FALSE	FALSE	FALSE
2-s2.0-84990240541	TRUE	FALSE	FALSE	FALSE	FALSE
2-s2.0-84967239542	TRUE	FALSE	FALSE	FALSE	FALSE
2-s2.0-84945434973	TRUE	FALSE	FALSE	FALSE	FALSE
2-s2.0-84947051322	TRUE	FALSE	FALSE	FALSE	FALSE
2-s2.0-84935066823	FALSE	FALSE	TRUE	FALSE	FALSE
2-s2.0-84929955345	TRUE	FALSE	FALSE	FALSE	FALSE
2-s2.0-84924678430	TRUE	FALSE	FALSE	FALSE	FALSE
2-s2.0-84924409410	FALSE	FALSE	TRUE	FALSE	FALSE
2-s2.0-84908251867	FALSE	TRUE	FALSE	FALSE	FALSE
2-s2.0-84894067911	TRUE	FALSE	FALSE	FALSE	FALSE
2-s2.0-84893794800	FALSE	FALSE	TRUE	FALSE	FALSE
2-s2.0-84887022566	TRUE	FALSE	FALSE	FALSE	FALSE
2-s2.0-84884223776	TRUE	FALSE	FALSE	FALSE	FALSE
2-s2.0-84889881188	TRUE	FALSE	FALSE	FALSE	FALSE
2-s2.0-84880960628	TRUE	FALSE	FALSE	FALSE	FALSE
2-s2.0-84878456018	FALSE	TRUE	FALSE	FALSE	FALSE
2-s2.0-84964922703	FALSE	TRUE	FALSE	FALSE	FALSE
2-s2.0-84883008546	TRUE	FALSE	FALSE	FALSE	FALSE
2-s2.0-84870249498	TRUE	FALSE	FALSE	FALSE	FALSE
2-s2.0-84865271608	FALSE	TRUE	FALSE	FALSE	FALSE
2-s2.0-84857774137	TRUE	FALSE	FALSE	FALSE	FALSE
2-s2.0-80053904548	FALSE	FALSE	TRUE	FALSE	FALSE
2-s2.0-80052818451	TRUE	FALSE	FALSE	FALSE	FALSE
2-s2.0-78650926518	FALSE	FALSE	TRUE	FALSE	FALSE
2-s2.0-79951626115	TRUE	FALSE	FALSE	FALSE	FALSE
2-s2.0-78651441880	TRUE	FALSE	FALSE	FALSE	FALSE
2-s2.0-84857005670	TRUE	FALSE	FALSE	FALSE	FALSE
2-s2.0-78650246608	TRUE	FALSE	FALSE	FALSE	FALSE
2-s2.0-77954764836	FALSE	FALSE	TRUE	FALSE	FALSE
2-s2.0-77950863456	TRUE	FALSE	FALSE	FALSE	FALSE
2-s2.0-77956386784	TRUE	FALSE	FALSE	FALSE	FALSE
2-s2.0-65349126993	TRUE	FALSE	FALSE	FALSE	FALSE
2-s2.0-68949118022	TRUE	FALSE	FALSE	FALSE	FALSE
2-s2.0-57749083215	FALSE	FALSE	TRUE	FALSE	FALSE
2-s2.0-49549124978	FALSE	FALSE	TRUE	FALSE	FALSE
2-s2.0-42449119799	TRUE	FALSE	FALSE	FALSE	FALSE
2-s2.0-35248851187	TRUE	FALSE	FALSE	FALSE	FALSE
2-s2.0-34548458584	TRUE	FALSE	FALSE	FALSE	FALSE
2-s2.0-33744822176	TRUE	FALSE	FALSE	FALSE	FALSE
2-s2.0-33644818006	TRUE	FALSE	FALSE	FALSE	FALSE
2-s2.0-29244486775	FALSE	FALSE	TRUE	TRUE	FALSE
2-s2.0-12844275997	FALSE	FALSE	TRUE	FALSE	FALSE
2-s2.0-27244434834	TRUE	FALSE	FALSE	FALSE	FALSE
2-s2.0-17844402228	TRUE	FALSE	FALSE	FALSE	FALSE
2-s2.0-4644307757	TRUE	FALSE	FALSE	FALSE	FALSE
2-s2.0-2342622589	FALSE	FALSE	TRUE	FALSE	FALSE
2-s2.0-1642379316	FALSE	FALSE	TRUE	FALSE	FALSE
2-s2.0-0142029567	FALSE	FALSE	TRUE	FALSE	FALSE
2-s2.0-0036729592	TRUE	FALSE	FALSE	FALSE	FALSE
2-s2.0-0036513911	FALSE	FALSE	TRUE	FALSE	FALSE
2-s2.0-0035983859	FALSE	FALSE	TRUE	FALSE	FALSE
2-s2.0-0035208172	TRUE	FALSE	FALSE	FALSE	FALSE
2-s2.0-0035525004	FALSE	TRUE	FALSE	FALSE	FALSE
2-s2.0-0035433883	TRUE	FALSE	FALSE	FALSE	FALSE
2-s2.0-0035287472	TRUE	FALSE	FALSE	FALSE	FALSE
2-s2.0-0034571251	FALSE	FALSE	TRUE	FALSE	FALSE
2-s2.0-0034303868	TRUE	FALSE	FALSE	FALSE	FALSE
2-s2.0-0034157440	FALSE	FALSE	TRUE	FALSE	FALSE
2-s2.0-0033250286	TRUE	FALSE	FALSE	FALSE	FALSE
2-s2.0-0032150415	TRUE	FALSE	FALSE	FALSE	FALSE
2-s2.0-0032012315	TRUE	FALSE	FALSE	FALSE	FALSE
2-s2.0-0032133377	FALSE	TRUE	FALSE	FALSE	FALSE
2-s2.0-0032106795	TRUE	FALSE	FALSE	FALSE	FALSE
2-s2.0-0032087651	FALSE	TRUE	FALSE	FALSE	FALSE
2-s2.0-0030637256	FALSE	TRUE	FALSE	FALSE	FALSE
2-s2.0-0031309878	FALSE	TRUE	FALSE	FALSE	FALSE
2-s2.0-0031227503	TRUE	FALSE	FALSE	FALSE	FALSE
2-s2.0-0030344363	FALSE	TRUE	FALSE	FALSE	FALSE
2-s2.0-0029433876	TRUE	FALSE	FALSE	FALSE	FALSE
2-s2.0-0029284196	FALSE	TRUE	FALSE	FALSE	FALSE
2-s2.0-0029283840	TRUE	FALSE	FALSE	FALSE	FALSE
2-s2.0-0027654274	TRUE	FALSE	FALSE	FALSE	FALSE

## Sheet: Scopus full text streening
Supplementary Table 6. Exclusion or inclusion for review of Scopus search results based on full text screening.
EID	Inclusion	Exlusion: no health states that reflect caries progression	Exclusion: no (self-calculated) transition probabilities or sufficient directly usable data to calculate	Notes
2-s2.0-105011720010	FALSE	FALSE	TRUE
2-s2.0-85097986517	FALSE	FALSE	TRUE
2-s2.0-85129234524	FALSE	TRUE	TRUE
2-s2.0-85116847581	TRUE	FALSE	FALSE
2-s2.0-85092243544	TRUE	FALSE	FALSE
2-s2.0-85077765539	FALSE	TRUE	FALSE
2-s2.0-84994251904	FALSE	FALSE	TRUE
2-s2.0-85083932602	FALSE	TRUE	TRUE
2-s2.0-84908251867	FALSE	FALSE	TRUE
2-s2.0-84878456018	FALSE	TRUE	FALSE
2-s2.0-84964922703	FALSE	TRUE	TRUE
2-s2.0-84865271608	FALSE	FALSE	TRUE
2-s2.0-0035525004	FALSE	TRUE	TRUE
2-s2.0-0032133377	FALSE	TRUE	TRUE
2-s2.0-0032087651	TRUE	FALSE	FALSE
2-s2.0-0030637256	FALSE	TRUE	TRUE
2-s2.0-0031309878	TRUE	FALSE	FALSE
2-s2.0-0030344363	FALSE	FALSE	TRUE
2-s2.0-0029284196	FALSE	TRUE	TRUE
