# Supplementary material for: Progressive health states and transition probabilities in pediatric dental caries: a systematic review of current evidence and research gaps
Source: Front Oral Health. 2026 May 1;7:1739276. doi: 10.3389/froh.2026.1739276 (PMC13176278; doi:10.3389/froh.2026.1739276)
Supplement: Supplementary file 2 [file Table2.xlsx]

## Sheet: formal Info all incl. stud
Supplementary Table 1. Formal information of all included studies.
Unique identifier for this study	PMID/EID (acc. to databse in which it was found, not in which it could be potentially found)	Authors	Year	Title
Chi D14	24432941	Chi DL, van der Goes DN, Ney JP	2014	Cost-effectiveness of pit-and-fissure sealants on primary molars in Medicaid-enrolled children
Dalla21	2-s2.0-85116847581	Dalla Nora Â, Alves LS, de Castro NC, Maltz M, Zenkner JEDA	2021	Radiographic pattern of inactive occlusal enamel lesions and its relationship with caries progression over 4–5 years
Ismai11	20690932	Ismail AI, Lim S, Sohn W	2011	A transition scoring system of caries increment with adjustment of reversals in longitudinal study: evaluation using primary tooth surface data
Kopyc06	16515676	Kopycka-Kedzierawski DT, Billings RJ	2006	Application of nonhomogenous Markov models for analyzing longitudinal caries risk
Lawre97	2-s2.0-0031309878	Lawrence HP, Sheiham A	1997	Caries progression in 12-to 16-year-old schoolchildren in fluoridated and fluoride-deficient areas in Brazil
Maltz20	2-s2.0-85092243544	Maltz M, Leal FL, Wagner MB, Zenkner JEDA, Brusius CD, Alves LS	2020	Can We Diagnose a Patient's Caries Activity Based on Lesion Activity Assessment? Findings from a Cohort Study
Morga08	18446025	Morgan MV, Adams GG, Bailey DL, Tsao CE, Fischman SL, Reynolds EC	2008	The anticariogenic effect of sugar-free gum containing CPP-ACP nanocomplexes on approximal caries determined using digital bitewing radiography
Palac19	30784106	Palacio R, Shen J, Vale L, Vernazza CR	2019	Assessing the cost-effectiveness of a fluoride varnish programme in Chile: The use of a decision analytic model in dentistry
Utria98	2-s2.0-0032087651	Utriainen P, Pahkala K, Kentala J, Laippala P, Mattila K	1998	Changes in the oral health of adolescents treated by the Finnish public dental services between the ages of 13 and 15 years
Xie Y19	30746532	Xie YY, Cheng ML, Xu MR, Si Y, Xu T	2019	Cost-effectiveness Analysis of Comprehensive Oral Health Care for Severe Early Childhood Caries in Urban Beijing, China
Zenkn19	29948271	Zenkner JEA, Dalla Nora A, Alves LS, Carvalho J, Wagner MB, Maltz M	2019	Long-term follow-up of inactive occlusal caries lesions: 4-5-year results
Zhou 23	36996798	Zhou L, Liu B, Li Y, Wang M, Sun C, Zhang X, Liu G, Siuzanna N	2023	Cost-Effectiveness of Pit and Fissure Sealing at Schools for Caries Prevention in China: A Markov Modeling Analysis

## Sheet: QA Instrument assignment
Supplementary Table 2. Assignment of instruments to assess risk of bias and reporting quality.
Authors	Year	Study Type	Methodology QA tool	Rationale	Reporting QA tool
Chi DL, van der Goes DN, Ney JP	2014	Model-based cost-effectiveness	ISPOR–SMDM	Decision-analytic model evaluating cost-effectiveness; ISPOR–SMDM is standard for modeling papers	CHEERS
Dalla Nora Â, Alves LS, de Castro NC, Maltz M, Zenkner JEDA	2021	Longitudinal observational cohort	JBI Cohort Studies	Observational cohort tracking lesion progression; no modeling or economic evaluation	STROBE
Ismail AI, Lim S, Sohn W	2011	Longitudinal observational cohort (with transition scoring)	JBI Cohort Studies (or optional QUIPS)	Cohort data evaluating caries progression using a scoring system; QUIPS optional if emphasizing predictive modeling	Hybrid (CHEERS + STROBE)
Kopycka-Kedzierawski DT, Billings RJ	2006	Longitudinal prognostic modeling (Markov model)	QUIPS	Markov model used for prognostic analysis of caries risk; QUIPS assesses bias in prognostic studies	Hybrid (CHEERS + STROBE)
Lawrence HP, Sheiham A	1997	Longitudinal observational cohort	JBI Cohort Studies	Cohort study comparing caries progression by fluoride exposure	STROBE
Maltz M, Leal FL, Wagner MB, Zenkner JEDA, Brusius CD, Alves LS	2020	Longitudinal observational cohort	JBI Cohort Studies	Observational cohort evaluating caries activity over time	STROBE
Morgan MV, Adams GG, Bailey DL, Tsao CE, Fischman SL, Reynolds EC	2008	Randomized clinical trial	JBI RCT	Intervention study testing CPP-ACP gum on caries outcomes; RCT checklist appropriate	CONSORT
Palacio R, Shen J, Vale L, Vernazza CR	2019	Model-based cost-effectiveness	ISPOR–SMDM	Decision-analytic model for fluoride varnish program; ISPOR–SMDM appropriate	CHEERS
Utriainen P, Pahkala K, Kentala J, Laippala P, Mattila K	1998	Longitudinal observational cohort	JBI Cohort Studies	Cohort study assessing oral health changes in adolescents over time	STROBE
Xie YY, Cheng ML, Xu MR, Si Y, Xu T	2019	Cost-effectiveness analysis (likely model-based)	ISPOR–SMDM	Model-based economic evaluation of oral health care; ISPOR–SMDM fits	CHEERS
Zenkner JEA, Dalla Nora A, Alves LS, Carvalho J, Wagner MB, Maltz M	2019	Longitudinal observational cohort	JBI Cohort Studies	Observational cohort for inactive lesion follow-up
Zhou L, Liu B, Li Y, Wang M, Sun C, Zhang X, Liu G, Siuzanna N	2023	Model-based cost-effectiveness (Markov model)	ISPOR–SMDM	Markov model evaluating preventive sealing; ISPOR–SMDM is appropriate	CHEERS

## Sheet: Study protocol (reporting bias)
Supplementary Table 3. Availability of study protocols.
Study	Mention of protocol/registration/pre-approval	Protocol found?	Notes
Chi D14	"Human Participant Protection The University of Iowa institutional review board approved this study."	No	Searched supplementary material, OSF, PubMed
Dalla21	"The study protocol was approved by the Federal University of Santa Maria Ethics Committee (CAAE 0097.0.243.000–08). "	No	Searched supplementary material, OSF, PubMed
Ismai11	"This study protocol was approved by the Institutional Review Board for Health Sciences at the University of Michigan and the caregivers of all participants gave written consent for inclusion in this study."	No	Searched supplementary material, OSF, PubMed
Kopyc06	Not found.	No
Lawre97	"The protocol for this study was approved by the Rio de Janeiro Edueation and Health Authorities and technical support was provided by the Division of Oral Health Programmes in the Municipal Secretar_x0002_iat of Health in Rio de Janeiro."	No	Searched supplementary material, OSF, PubMed
Maltz20	"The study protocol was approved by the Federal University of Rio Grande do Sul Research Ethics Committee (process No. 299/08) and by the Municipal Health Department of Porto Alegre Research Ethics Committee (process No. 001.049155.08.3/register No. 288 and process No. 001.028618.12.2/register No. 807)."	No	Searched supplementary material, OSF, PubMed
Morga08	"Prior to the commencement of subject recruitment, approval for the study was obtained from the University of Melbourne Human Research Ethics Committee and the Victorian Department of Education. The study was conducted in accordance with the good clinical practice guidelines of the Australian Therapeutic Goods Administration [2000]. Adherence to the protocol requirements and verification of data …	No	Searched supplementary material, OSF, PubMed, ClinicalTrials.gov
Palac19	Not found.	No
Utria98	Not found.	No
Xie Y19	"This study was approved by the Peking University Institutional Review Board in Beijing (IRB00001052-10090)."	No	Searched supplementary material, OSF, PubMed
Zenkn19	"The study protocol was approved by the Federal University of Santa Maria Ethics Committee (CAAE 0097.0.243.000-08)."	No	Searched supplementary material, OSF, PubMed
Zhou 23	Not found.	No

## Sheet: QA Comparison
Supplementary Table 4a. Comparison of study quality, in alphabetical order.
	Risk of Bias					Reporting
Study	Yes	Partly	No	Unclear	N/A	Adequate	Partially adequate	Inadequate	N/A2	Control	Yes+Adequate
Chi D14	0.676923	0.0461538	0.0615385	0.123077	0.0923077	0.607143	0.214286	0.142857	0.0357143	2	1.28407
Dalla21	0.818182	0	0	0.181818	0	0.647059	0.176471	0.147059	0.0294118	2	1.46524
Ismai11	0.636364	0.181818	0.0909091	0.0909091	0	0.821429	0.107143	0.0714286	0	2	1.45779
Kopyc06	0.555556	/	0.444444	/	/	0.571429	0.25	0.178571	0	2	1.12698
Lawre97	0.909091	0	0.0909091	0	0	0.794118	0.117647	0.0588235	0.0294118	2	1.70321
Maltz20	0.818182	0	0.0909091	0.0909091	0	0.911765	0.0294118	0.0294118	0.0294118	2	1.72995
Morga08	0.580645	/	0.193548	0.193548	0.0322581	0.761905	0.047619	0.166667	0.0238095	2	1.34255
Palac19	0.661538	0.0615385	0.107692	0.107692	0.0615385	0.607143	0.25	0.107143	0.0357143	2	1.26868
Utria98	0.545455	0	0.363636	0.0909091	0	0.705882	0.117647	0.117647	0.0588235	2	1.25134
Xie Y19	0.615385	0.0615385	0.0923077	0.0923077	0.138462	0.5	0.25	0.214286	0.0357143	2	1.11538
Zenkn19	0.818182	0	0.181818	0	0	0.852941	0.0588235	0.0588235	0.0294118	2	1.67112
Zhou 23	0.661538	0.0769231	0.0769231	0.0769231	0.107692	0.714286	0.0714286	0.178571	0.0357143	2	1.37582
Supplementary Table 4b. Comparison of study quality, ranked from lowest to highest, according to the sum of "yes" and "adequate" ratings.
	Risk of Bias					Reporting
Study	Yes	Partly	No	Unclear	N/A	Adequate	Partially adequate	Inadequate	N/A2	Control	Yes+Adequate
Xie Y19	0.615385	0.0615385	0.0923077	0.0923077	0.138462	0.5	0.25	0.214286	0.0357143	2	1.11538
Kopyc06	0.555556	/	0.444444	/	/	0.571429	0.25	0.178571	0	2	1.12698
Utria98	0.545455	0	0.363636	0.0909091	0	0.705882	0.117647	0.117647	0.0588235	2	1.25134
Palac19	0.661538	0.0615385	0.107692	0.107692	0.0615385	0.607143	0.25	0.107143	0.0357143	2	1.26868
Chi D14	0.676923	0.0461538	0.0615385	0.123077	0.0923077	0.607143	0.214286	0.142857	0.0357143	2	1.28407
Morga08	0.580645	/	0.193548	0.193548	0.0322581	0.761905	0.047619	0.166667	0.0238095	2	1.34255
Zhou 23	0.661538	0.0769231	0.0769231	0.0769231	0.107692	0.714286	0.0714286	0.178571	0.0357143	2	1.37582
Ismai11	0.636364	0.181818	0.0909091	0.0909091	0	0.821429	0.107143	0.0714286	0	2	1.45779
Dalla21	0.818182	0	0	0.181818	0	0.647059	0.176471	0.147059	0.0294118	2	1.46524
Zenkn19	0.818182	0	0.181818	0	0	0.852941	0.0588235	0.0588235	0.0294118	2	1.67112
Lawre97	0.909091	0	0.0909091	0	0	0.794118	0.117647	0.0588235	0.0294118	2	1.70321
Maltz20	0.818182	0	0.0909091	0.0909091	0	0.911765	0.0294118	0.0294118	0.0294118	2	1.72995

## Sheet: Health States Comparison
Supplementary Table 5. Grouping of studies into comparable groups by terminology. States written in italic are not found in the other studies of the respective group.
Palac19	Kopyc06	Utria98	Xie Y19	Zhou 23	Chi D14	Ismai11	Maltz20	Zenkn19	Dalla21	Lawre97	Morga08
Caries-free	(a) Caries-free state	Healthy	Natural	Natural	Natural	Sound (unerupted)	Sound	Sound	Sound w/o radiolucency (baseline)	Pitts' R0	R0
	(b) Low MS caries-free state	Slightly affected	Decayed	Decayed		Sound			Sound w/radiolucency (baseline)	Pitts' R1	R1
	(b) High MS caries-free state	Affected	Restorative	Restorative	Restored	Non-cavitated lesions	INC (inactive non-cavitated lesion)	INC (inactive non-cavitated lesion)	Non-cavitated IECL w/o radiolucency (baseline)	Pitts' R2	R2
Caries (absorbing state)	(a) Caries-active state		Missed	Missed	Extracted		ANC (active non-cavitated lesion)	ANC (active non-cavitated lesion)	Non-cavitated IECL w/radiolucency (baseline)	Pitts' R3	R3
	(b) Caries-active state				Sealed	Cavitated lesions	IC (inactive cavitated lesion)	Inactive cavitated	Cavitated IECL w/o radiolucency (baseline)	Pitts' R4	R4
					Adult			IEC (inactive enamel cavitated lesion)	Cavitated IECL w/radiolucency (baseline)		R5
								IDC (inactive dentine cavitated lesion)			R6
							AC (active cavitated lesion)	AEC (active enamel cavitated lesion)		F (filling)	R7
								ADC (active dentine cavitated lesion)			R8
						Filled lesions (f)	Filled	Filling		RC (recurrent caries)
						Filled /non-cavitated lesions
						Filled/cavitated lesions
						Missing tooth surfaces due to caries	Missing	Extracted
						Missing tooth surfaces, other
						Crowned surfaces	UDS (underlying dentin shadow)
						Crowned/non-cavitated lesions
						Crowned/cavitated lesions
						Not examined / excluded

## Sheet: Comparison (yellow)
Supplementary Table 6. Extracted information and highlighted common features, Kopyc06 and Palac19.
Palac19	Study objective	Population	Cycle length	Duration	Reasoning for cycle length and duration	Determination of health states	Health States	Transitions	Probabilities	Base for probability calculations	Unit of analysis	Assignment of state to person, if applicable	Notes
	Illustrate the use of a decision analytic model to evaluate whether fluoride varnish application increases the proportion of caries-free children in the Chilean preschool population, at an acceptable cost.	low socioeconomic status Chilean children, included those attending public preschool institutions and those attending the public health system during a 'well-child' programme appointment	6 months	2 years (4 cycles)	6 months due recommended protocols for FV application, 2 years to simulate the application during the last years of preschool education.	A proxy of the natural history of caries in Chile was constructed using several Chilean cross-sectional epidemiologic studies	Caries-free	> Caries-free	0.854-0.897	A proxy of the natural history of caries in Chile was constructed using several Chilean crosssectional epidemiologic studies. The average caries prevalence was estimated for several ages and considered as the probability of having caries (d3mft>0) from one-year-old to a specific age. These prevalences were converted into rates of caries development over time and then the probability of moving fro…	Child	NA (taken from data)	Probabilities are specific to cycles / age.
								> Caries	0.103-0.146
							Caries (absorbing state)	> Caries	1
Kopyc06	Use the Markov process to determine time-dependent transition probabilities for caries-free children to convert to a caries-active state and assess the impact of salivary MS.	A cohort of 631 caries-free children, 6-7 years of age, from Rochester, New York and the Finger Lakes region of western New York State who participated in a longitudinal study to identify risk factors associated with caries onset. Study completed in 1996.	6 months	Up to 6 years	In the longitudinal study, each child was examined at 6-month intervals for up to 6 years.	Clinical caries was diagnosed using a modified version of the visual-tactile criteria of Radike, i.e. the dental explorer was used only to remove plaque or to detect the presence of translucent sealans. Radiographs were not taken.	(a) Caries-free state	> (a) Caries-free state	pCF: 0.9529-0.9954	Maximum likelihood method: number of observed transitions during a given cycle divided by the total number of all possible observations during that cycle. Requires two consecutive clinical examinations and bacterial screening per individual	Person	When at least one caries lesion was present in the permanent dentition, and individual was determined to have transitioned to a caries-active state.	Transition probabilities are time dependent. MS = mutans streptococci
								> (a) Caries-active state	pCA: 0.0046-0.0471
							(a) Caries-active state	> (a) Caries-active state	absorbing state
							(b) Low MS caries-free state	> (b) Low MS caries-free state	pLL: 0.8411-0.8823
								> (b) High MS caries-free state	pLH: 0.0943-0.1465
								> (b) Caries-active state	pLC: 0.005-0.0314
							(b) High MS caries-free state	> (b) Low MS caries-free state	pHL: 0.3399-0.4827
								> (b) High MS caries-free state	pHH: 0.4349-0.6567
								> (b) Caries-active state	pHC: 0.0028-0.0916
							(b) Caries-active state	> (b) Caries-active state	absorbing state
Supplementary Figure 1a. Visualization of data presented in suppl. Tab. 7a.						Supplementary Figure 1b. Visualization of data presented in suppl. Tab. 7b.
	Supplementary Table 7a. Lower and upper values for transitions between various caries-free states.					Supplementary Table 7b. Lower and upper values for transitions from various caries-free states to caries(-active) states.
	Study	Lower value	Upper value			Study	Lower value	Upper value
	Kopyc06 (a)	0.9529	0.9954			Kopyc06 (a)	0.0046	0.0471
	Kopyc06 (lo/lo)	0.8411	0.8823			Kopyc06 (lo)	0.005	0.0314
	Kopyc06 (lo/hi)	0.0943	0.1465			Kopyc06 (hi)	0.0028	0.0916
	Kopyc06 (hi/lo)	0.3399	0.4827			Palac19	0.103	0.146
	Kopyc06 (hi/hi)	0.4349	0.6567
	Palac19	0.854	0.897

## Sheet: Comparison (blue)
Supplementary Table 8. Extracted information and highlighted common features, Chi D14, Xie Y19, and Zhou 23.
Xie Y19	Study objective	Population	Cycle length	Duration	Reasoning for cycle length and duration	Determination of health states	Health States	Transitions	Probabilities	Base for probability calculations	Unit of analysis	Assignment of state to person, if applicable	Notes
	Evaluate the cost-effectiveness of comprehensive oral health care for S-ECC in urban Beijing, China.	Children for 2 kindergartens in urban Beijing, 3-5 y.o., diagnosed with S-ECC (>= 4 decayed/missing/filled teeth for 3 y.o., >=5 for 4 y.o., >=6 for 5 y.o.)	6 months	4 years (8 cycles)	Considering the development of caries, the low treatment rate of Chinese children and the time of primary tooth loss, a cycle duration of 6 months and a simulation duration of 4 years were established for this study	Oral health examination	Natural teeth	> Natural teeth	0.9821 (0.9812)	“obtained from the results at baseline and 1 year later”	Person (the intervention, the cost-effectiveness of which is assessed, is comprehensive oral health care: education, examination, topical fluoride application, treatment) - but tooth goes through the model	Average decayed teeth (no justification given)	calculated by XT control (test)
								> Decayed teeth	0.0179 (0.0188)
							Decayed teeth	> Decayed teeth	0.9065 (0.6852)
								> Missed teeth	0.0026 (0.0023)
								> Restorative teeth	0.0909 (0.3125)
							Missed teeth	> Missed teeth	1 (1)
							Restorative teeth	> Decayed teeth	0.0465 (0.0054)
								> Restorative teeth	0.9535 (0.9946)
Zhou 23	Estimate the cost and effect of PFS application to prevent dental caries	13.43 million seven-yer-old children in China 5 years after PFS application on the PFMs of 7-year-old children in 2019.	1 year	5 years (5 cycles)	Not found.	Assumption: all teeth enter the model in a caries-free state. After that, transition probabilities.	Natural teeth	> Natural (Control)	0.708	From natural to decayed in intervention group calculated from complete loss of PFS and prevalence of dental caries in the PFMs in the control group (Zhao et al. 2014). The transition probabilities between other states were derived from the Fourth National Oral Epidemiological Survey (Wang 2018)	Tooth	NA	6 values each given for transition probability from natural teeth to both natural and decayed.
								> Decayed (Control)	0.292
								> Natural (PFS)	0.838-0.988
								> Decayed (PFS)	0.012-0.162
							Decayed teeth	> Decayed (Control & PFS)	0.836
								> Restorative (Control & PFS)	0.152
								> Missed (Control & PFS)	0.012
							Restorative teeth	> Decayed (Control & PFS)	0.107
								> Restorative (Control & PFS)	0.893
							Missed teeth	> Missed (Control & PFS)	1
Chi D14	Compare the incremental cost-effectiveness of 2 primary molar sealant strategies - always seal and never seal - with standard care for Medicaid-enrolled children.	Children younger than than 6 years that enrolled in the Iowa Medicaid Program at any point between Feb. 1st 2008 and Jun 30th 2011.	1 month	8.5 years (102 cycles)	"We assumed all primary molars to exfoliate by 8.5 years posteruption", no reasoning given for cycle length	Iowa Medicaid claims data (2008–2011)	Natural tooth	> Natural tooth	0.991522	References: Iowa Medicaid data 10. Dye BA, Tan S, Smith V, et al. Trends in oral health status: United States, 1988---1994 and 1999---2004. Vital Health Stat 11. 2007;(248):1---92. 27. Kühnisch J, Mansmann U, Heinrich-Weltzien R, Hickel R. Longevity of materials for pit and fissure sealing —results from a meta-analysis. Dent Mater. 2012;28 (3):298---303.	Tooth, because the efficiency of a sealant is evaluated	NA	calculated by XT
								> Sealed tooth	0.00459
								> Restored tooth	0.00357
								> Extracted tooth	0.000318
							Sealed tooth	> Natural tooth	0.00294
								> Sealed tooth	0.99706
							Restored tooth	> Restored tooth	0.999682
								> Extracted tooth	0.000318
							Extracted tooth	> Extracted tooth	1
							Adult tooth:	> Adult tooth	1
Supplementary Table 9a. Transition probabilities for shared transitions amongst three (top) or two (bottom) studies, with the original cycle length.
	Xie Y19 (control) (6mo)	Zhou 23 (control) (12mo)	Chi D14 (1mo)
Natural -> Natural	0.9821	0.708	0.991522
Restorative/ed -> Restorative/ed	0.9535	0.893	0.999682
	Xie Y19 (control) (6mo)	Zhou 23 (control) (12mo)
Natural -> Decayed	0.0179	0.292
Decayed -> Decayed	0.9065	0.836
Decayed -> Missed	0.0026	0.012
Decayed -> Restorative	0.0909	0.152
Restorative -> Decayed	0.0465	0.107
Supplementary Table 9b. Transition probabilities for shared transitions amongst all studies, with adjusted cycle length. The top and bottom part only differ in row/columns.
	Xie Y19 (control) (12mo)	Zhou 23 (control) (12mo)	Chi D14 (12mo)
Natural -> Natural	0.99968	0.708	1
Restorative/ed -> Restorative/ed	0.997838	0.893	1
	Natural -> Natural	Restorative/ed -> Restorative/ed
Xie Y19 (control) (12mo)	0.99968	0.997838
Zhou 23 (control) (12mo)	0.708	0.893
Chi D14 (12mo)	1	1
Supplementary Table 9c. Transition probabilities for shared transitions amongst two studies, with adjusted cycle length.
	Xie Y19 (control) (12mo)	Zhou 23 (control) (12mo)	Difference
Natural -> Decayed	0.0354796	0.292	0.25652
Decayed -> Decayed	0.991258	0.836	0.155258
Decayed -> Missed	0.00519324	0.012	0.00680676
Decayed -> Restorative	0.173537	0.152	0.0215372	!
Restorative -> Decayed	0.0908377	0.107	0.0161623	!
								Supplementary Figure 2. Visualization of data presented in suppl. Tab. 9a and 9b.

## Sheet: Comparison (red)
Supplementary Table 10. Extracted information and highlighted common features, Ismai11, Maltz20, and Zenkn19.
Ismai11	Study objective	Population	Cycle length	Duration	Reasoning for cycle length and duration	Determination of health states	Health States	Transitions	Probabilities	Base for probability calculations	Unit of analysis	Assignment of state to person, if applicable	Notes
	Evaluate a new comprehensive scoring system for longitudinal studies using the ICDAS.	638 low-income African-American children (household needed “to comprise at least one caregiver of a child ages zero to five years”)	None (the model is based on the assumption, that one cycle has passed, making the length 4-5 years)	W1 (first observation) in 2002/2003 W3 (third obersavtion, but given endpoint) in 2007 (1 cycle)	"Data for this study was obtained from the Detroit Dental Health Project", first clinical examination in 2002-2003, follow up in 2004-2005 and 2007, no reasoning given for choosing W3 and not W2 or both	Dental clinical examination; evaluation reliability of the classifications in W1 and W3 were validated by a system proposed to the research team by Dr. Al Kingman (personal communication): analyzing not only the agreement decisions but also marginal homogeneity, agreement on numbers of tooth surfaces in the marginal columns, and graphical presentation of differences in classification.	Sound (unerupted) (s (u)) (s: ICDAS 00, 10, 20) (u: ICDAS 99)	> s	0.872	Examined children themselves, assigned a health state and then calculated percentages.	Tooth-level development shown in the transition matrix	This study compares two scoring systems (TTS and modified Beck's method), using tooth-level data to assigns dtmfs and dcmfs to a person	XT separated "sound (unerupted)" and "sound". "nc" and "c" are actually subscript, but Excel does not allow this formatting.
								> dnc	0.054
								> dc	0.039
								> f	0.02
								> fdnc	0.006
								> fdc	0.002
								> c	0.008
								> m	0.001
								> mo	0.004
								> x	0.004
							Sound (s) (ICDAS 00, 10, 20)	/	/
							Non-cavitated lesions (dnc) (ICDAS 01, 11, 12, 21, 22)	> s	0.247
								> dnc	0.339
								> dc	0.205
								> f	0.084
								> fdnc	0.074
								> fdc	0.017
								> c	0.015
								> m	0.001
								> mo	0.019
							Cavitated lesions (dc) (ICDAS 03-06, 13-16, 23-26)	> s	0.133
								> dnc	0.057
								> dc	0.46
								> f	0.098
								> fdnc	0.098
								> fdc	0.065
								> c	0.057
								> m	0.02
								> mo	0.01
							Filled lesions (f) (ICDAS: 30, 40, 70, 80)	> s	0.229
								> dnc	0.043
								> dc	0.086
								> f	0.286
								> fdnc	0.314
								> fc	0.043
							Filled /non-cavitated lesions (fdnc) (ICDAS 31, 32, 41, 42, 71, 72, 81, 82)	> dc	0.167
								> f	0.083
								> fdnc	0.583
								> fdc	0.167
							Filled/cavitated lesions (fdc) (ICDAS: 33-36, 43-46, 73-76, 83-86)	> s	0.25
								> fdc	0.75
							Crowned surfaces (c) (ICDAS 50, 60)	> s	0.333
								> c	0.667
							Crowned/non-cavitated lesions (cdnc) (ICDAS 51, 52, 61, 62)	/	/
							Crowned/cavitated lesions (cdc) (ICDAS 53-56, 63-66)	/	/
							Missing tooth surfaces due to caries (m) (ICDAS 97)	> s	0.2
								> dc	0.05
								> m	0.75
							Missing tooth surfaces, other (mo) (ICDAS 98)	/	/
							Not examined / excluded (x) (ICDAS 96)	> s	0.84
								> dnc	0.095
								> dc	0.035
								> f	0.02
								> fdnc	0.01
Maltz20	Question: "Is lesion activity assessment a reliable criterion to diagnose a patient's caries activity?"	Schoolchildren aged 12 years (September 2009 - December 2010 -> born in 1997/98) attending public and private school in southern Brazil.	2.5 years	2.5 years	Baseline & follow-up	Clinical examination	Sound	> Sound	0.93657	Baseline & follow-up	Surface	NA	/
								> INC	0.04939
								> ANC	0.00408933
								> IC	0.0024536
								> AC	0.00318059
								> UDS	0.000886021
								> Filled	0.00254447
								> Missing	0.000886021
							INC (inactive non-cavitated lesion)	> Sound	0.129274
								> INC	0.774038
								> ANC	0.00641026
								> IC	0.0416667
								> AC	0.0181624
								> UDS	0.00480769
								> Filled	0.0240385
								> Missing	0.00160256
							ANC (active non-cavitated lesion)	> Sound	0.421203
								> INC	0.303725
								> ANC	0.148997
								> IC	0.017192
								> AC	0.0573066
								> UDS	0.00573066
								> Filled	0.0429799
								> Missing	0.00286533
							IC (inactive cavitated lesion)	/	/
							AC (active cavitated lesion)	/	/
							UDS (underlying dentin shadow)	/	/
							Filled	/	/
							Missing	/	/
Zenkn19	Assess the clinical behavior of inactive caries lesion on the occlusal sites of permanent molars over 4-5 years and estimate the risk for progression of caries-inactive sites compared with sound ones.	Schoolchildren recruited from those attending one public school in the municipality of Santa Maria, a midsize city located in southern Brazil. Free of active carious lesions and at least one sound permanent molar and a permanent molar with an inactive enamel caries lesion.	4-5 years	4-5 years	Baseline & follow-up	Clinical examination	Sound	> Sound	0.382671	Baseline & follow-up	Surface	NA	/
								> INC	0.530686
								> ANC	0.0198556
								> IEC	0.0306859
								> AEC	0.00361011
								> IDC	0.00541516
								> ADC	0.00722022
								> Filling	0.0198556
								> Extracted	0
							INC (inactive non-cavitated lesion)	> Sound	0.0963636
								> INC	0.638182
								> ANC	0.0454545
								> IEC	0.130909
								> AEC	0.0163636
								> IDC	0.0109091
								> ADC	0.0272727
								> Filling	0.0327273
								> Extracted	0.00181818
							Inactive cavitated	> Sound	0.0208333
								> INC	0.229167
								> ANC	0
								> IEC	0.333333
								> AEC	0.0416667
								> IDC	0.0208333
								> ADC	0
								> Filling	0.333333
								> Extracted	0.0208333
							ANC (active non-cavitated lesion)	/	/
							IEC (inactive enamel cavitated lesion)	/	/
							AEC (active enamel cavitated lesion)	/	/
							IDC (inactive dentine cavitated lesion)	/	/
							ADC (active dentine cavitated lesion)	/	/
							Filling	/	/
							Extracted	/	/
Supplementary Figure 11a. Shared transitions between all studies, with original (top) and adjusted (bottom) cycle lengths.
	s/s(u) -> s	s/s(u) -> f
Ismai11 (4-5y)	0.872	0.02
Maltz20 (2,5y)	0.93657	0.00254447
Zenkn19 (4-5y)	0.382671	0.0198556
	s/s(u) -> s	s/s(u) -> f
Ismai11 (4-5y)	0.872	0.02
Maltz20 (5y)	0.995977	0.00508247
Zenkn19 (4-5y)	0.382671	0.0198556
Supplementary Figura 11b. Shared transitions between two studies, with original (top) and adjusted (bottom) cycle length.
	Maltz20 (2,5y)	Zenkn19 (4-5y)
s -> INC	0.04939	0.530686
s -> ANC	0.00408933	0.0198556
s -> f	0.00254447	0.0198556
INC -> s	0.129274	0.0963636
INC -> INC	0.774038	0.638182
INC -> ANC	0.00641026	0.0454545
INC -> f	0.0240385	0.0327273
	Maltz20 (5y)	Zenkn19 (4-5y)	Difference
s -> INC	0.0963406	0.530686	0.434345	!
s -> ANC	0.00816194	0.0198556	0.0116937
s -> f	0.00508247	0.0198556	0.0147731
INC -> s	0.241835	0.0963636	0.145472	!
INC -> INC	0.948941	0.638182	0.31076	!
INC -> ANC	0.0127794	0.0454545	0.0326751
INC -> f	0.0474991	0.0327273	0.0147718
					Supplementary Figure 3a. Visualization of data presented in suppl. Tab. 11b bot. left.		Supplementary Figure 3b. Visualization of data presented in suppl. Tab. 11b bot. right.

## Sheet: Comparison (green)
Supplementary Table 12. Extracted information and highlighted common features, Lawre97 and Morga08.
Lawre97	Study objective	Population	Cycle length	Duration	Reasoning for cycle length and duration	Determination of health states	Health States	Transitions	Probabilities	Base for probability calculations	Unit of analysis	Assignment of state to person, if applicable	Notes
	Compare rates of caries progression in fluoridated and fluoride-deficient areas.	Brazilian schoolchildren aged 12 to 16 years, residing in urban areas of the state if Rio de Janeiro, from fluoridated (183) and fluoride/deficient (107) areas. Randomly selected from municipal public schools.	1 year	1 year	Baseline & follow-up	Clinical examination + radiographic examinations (two sets of posterior bitewings)	Pitts' R0 (sound surface, no radiolucency)	> R0	0.97116	Baseline & follow-up appearance	Surfaces	NA	Longitudinal study, gives distribution of radiographic scores at baseline and follow-up
								> R1	0.0238095
								> R2	0.00469484
								> F	0.000335345
							Pitts' R1 (radiolucency in outer half of enamel)	> R0	0.0384615
								> R1	0.754808
								> R2	0.201923
								> R3	0.00480769
							Pitts' R2 (radiolucency in inner half of enamel)	> R0	0.037594
								> R1	0.289474
								> R2	0.56391
								> R3	0.105263
								> R4	0.0037594
							Pitts' R3 (radiolucency in outer third of dentin)	> R0	0.0135135
								> R1	0.0540541
								> R2	0.162162
								> R3	0.648649
								> R4	0.0675676
								> F	0.0540541
							Pitts' R4 (radiolucency in the middle third of dentin or deeper)	> R3	0.0909091
								> R4	0.772727
								> F	0.136364
							RC (recurrent caries)	> RC	0.8
								> F	0.2
							F (filling)	> F	1
Morga08	Investigate the progression and regression of approcimal caries in adolescent subjects chewing on sugar-free gum containing 54 mg CPP-ACP relative to the identical gum without CPP-ACP.	Male and female year 7 students, aged between 11.5 and 13.5 years, enrolled at secondary school in the metropolitan area of Melbourne, Australia.	24 months	24 months	Baseline & follow-up	Visual-tactile clinical examination (baseline, 12 mo, 24 mo), bitewing radiographs of the posterior teeth (baseline, 24 mo)	R0 (sound: no radiolucency or restoration visible)	> R0 (Control)	0.947489	Baseline & follow-up	Surface	NA	/
								> R1 (Control)	0.0294771
								> R2 (Control)	0.0188861
								> R3 (Control)	0.00170345
								> R4 (Control)	0.00148126
								> R6 (Control)	0.000296252
								> R7 (Control)	0.000666568
								> R0 (CPP-ACP)	0.956516
								> R1 (CPP-ACP)	0.0234092
								> R2 (CPP-ACP)	0.0158899
								> R3 (CPP-ACP)	0.00255373
								> R4 (CPP-ACP)	0.000638434
								> R6 (CPP-ACP)	0.000212811
								> R7 (CPP-ACP)	0.000780308
							R1 (outer-half enamel lesion: zone of increased radiolucency confined to outer half of the enamel (no minimum limit))	> R0 (Control)	0.0822511
								> R1 (Control)	0.380952
								> R2 (Control)	0.463203
								> R3 (Control)	0.047619
								> R4 (Control)	0.012987
								> R7 (Control)	0.012987
								> R0 (CPP-ACP)	0.135135
								> R1 (CPP-ACP)	0.378378
								> R2 (CPP-ACP)	0.387387
								> R3 (CPP-ACP)	0.0810811
								> R4 (CPP-ACP)	0.0045045
								> R7 (CPP-ACP)	0.0135135
							R2 (inner-half enamel lesion: zone of increased radiolucency involving both inner and outer halves of the enamel, including lesions extending up to but not beyond amelodentinal junction)	> R0 (Control)	0.0411765
								> R1 (Control)	0.0529412
								> R2 (Control)	0.564706
								> R3 (Control)	0.282353
								> R4 (Control)	0.0294118
								> R7 (Control)	0.0294118
								> R0 (CPP-ACP)	0.0596026
								> R1 (CPP-ACP)	0.0860927
								> R2 (CPP-ACP)	0.490066
								> R3 (CPP-ACP)	0.298013
								> R4 (CPP-ACP)	0.0264901
								> R6 (CPP-ACP)	0.00662252
								> R7 (CPP-ACP)	0.0331126
							R3 (outer-half dentine lesion: zone of increased radiolucency penetrating enamel and amelodentinal junction but confined to the outer half of the dentine)	> R2 (Control)	0.0163934
								> R3 (Control)	0.606557
								> R4 (Control)	0.245902
								> R6 (Control)	0.0163934
								> R7 (Control)	0.114754
								> R0 (CPP-ACP)	0.015625
								> R2 (CPP-ACP)	0.03125
								> R3 (CPP-ACP)	0.484375
								> R4 (CPP-ACP)	0.140625
								> R6 (CPP-ACP)	0.078125
								> R7 (CPP-ACP)	0.25
							R4 (inner-half dentine lesion: zone of increased radiolucency penetrating into the inner half of dentine with or without apparent pulpal involvement)	> R4 (Control)	0.7
								> R7 (Control)	0.3
								> R4 (CPP-ACP)	0.533333
								> R6 (CPP-ACP)	0.0666667
								> R7 (CPP-ACP)	0.4
							R5 (unreadable overlap: unreadable to to extant of overlap)	/	/
							R6 (secondary caries: zone of increased radiolucency associated with a filled surface)	> R6 (Control)	1
								> R6 (CPP-ACP)	0.888889
								> R7 (CPP-ACP)	0.111111
							R7 (filled surface: radiographic appearance consistent with a restoration)	> R6 (Control)	0.103448
								> R7 (Control)	0.896552
								> R6 (CPP-ACP)	0.0967742
								> R7 (CPP-ACP)	0.903226
							R8 (not visible: tooth not visible on radiograph)	/	/
Supplementary Table 13a. Comparison of shared transition, original cycle length.							Supplementary Table 13b. Comparison of shared transition, adjusted cycle length.
	Lawre97 (1y)	Morga08 (control) (2y)						Lawre97 (2y)	Morga08 (control) (2y)	Difference
R0 -> R0	0.97116	0.947489					R0 -> R0	0.999168	0.947489	0.051679
R0 -> R1	0.0238095	0.0294771					R0 -> R1	0.0470522	0.0294771	0.017575
R0 -> R2	0.00469484	0.0188861					R0 -> R2	0.00936763	0.0188861	0.00951846
R0 -> F/R7	0.000335345	0.000666568					R0 -> F/R7	0.000670578	0.000666568	4.01044e-06
R1 -> R0	0.0384615	0.0822511					R1 -> R0	0.0754438	0.0822511	0.0068073
R1 -> R1	0.754808	0.380952					R1 -> R1	0.939881	0.380952	0.558928	!
R1 -> R2	0.201923	0.463203					R1 -> R2	0.363073	0.463203	0.10013	!
R1 -> R3	0.00480769	0.047619					R1 -> R3	0.00959227	0.047619	0.0380268
R2 -> R0	0.037594	0.0411765					R2 -> R0	0.0737747	0.0411765	0.0325982
R2 -> R1	0.289474	0.0529412					R2 -> R1	0.495152	0.0529412	0.442211	!
R2 -> R2	0.56391	0.564706					R2 -> R2	0.809825	0.564706	0.245119	!
R2 -> R3	0.105263	0.282353					R2 -> R3	0.199446	0.282353	0.082907
R2 -> R4	0.0037594	0.0294118					R2 -> R4	0.00750466	0.0294118	0.0219071
R3 -> R2	0.162162	0.0163934					R3 -> R2	0.298028	0.0163934	0.281634	!
R3 -> R3	0.648649	0.606557					R3 -> R3	0.876552	0.606557	0.269995	!
R3 -> R4	0.0675676	0.245902					R3 -> R4	0.13057	0.245902	0.115332
R3 -> F/R7	0.0540541	0.114754					R3 -> F/R7	0.105186	0.114754	0.00956783
R4 -> R4	0.772727	0.7					R4 -> R4	0.948347	0.7	0.248347	!
R4 -> F/R7	0.136364	0.3					R4 -> F/R7	0.254132	0.3	0.0458678
F/R7 -> F/R7	1	0.896552					F/R7 -> F/R7	1	0.896552	0.103448	!

## Sheet: Comparison Best2Best
Supplementary Table 14. Comparison of probabilities to remain in the perfect state, original and adjusted cycle length.
Study	Original cycle	Adjusted to 5y
Chi D14	0.991522	1
Dalla21	0.399	0.399
Ismai11	0.872	0.872
Kopyc06*	0.97415	1
Lawre97	0.97116	1
Maltz20	0.93657	0.995977
Morga08	0.947489	0.999368
Palac19*	0.8755	1
Utria98	0.47	0.795502
Xie Y19	0.9821	1
Zenkn19	0.382671	0.382671
Zhou 23	0.708	0.997877
* average of the lower and upper boundaries of the probability range
				Supplementary Figure 4. Visualization of data presented in the right column of suppl. Tab. 14.

[truncated: 20 more sheets: Chi D14, Dalla21, Ismai11, Kopyc06, Lawre97, Maltz20, Morga08, Palac19, Utria98, Xie Y19, Zenkn19, Zhou 23, QA CHEERS, QA CONSORT, QA Hybrid, QA ISPOR SMDM state transition, QA JBI Cohort, QA JBI RCT, QA QUIPS, QA STROBE]
